# Supplementary material for: De Novo Assembly and Characterization of Venom Gland Transcriptome for Rhabdophis lateralis
Source: Toxins (Basel). 2026 Mar 30;18(4):167. doi: 10.3390/toxins18040167 (PMC13120110; doi:10.3390/toxins18040167)
Supplement: Supplementary file 1 [file toxins-18-00167-s001.zip]

Archive with 4 entries (4 files):
- 3ftx_mafft.fasta
- crisp_mafft.fasta
- ctl_mafft.fasta
- svmp_mafft.fasta
