# Supplementary material for: De Novo Assembly and Characterization of Venom Gland Transcriptome for Rhabdophis lateralis
Source: Toxins (Basel). 2026 Mar 30;18(4):167. doi: 10.3390/toxins18040167 (PMC13120110; doi:10.3390/toxins18040167)
Supplement: Supplementary file 1 [file toxins-18-00167-s001.zip › 3ftx_mafft.fasta]

>3FTx2
MKTLLLALVVVTFVCLDFGNSL--------------------EC--CKD-VL----CL--
SAVQCSSDTAVCTKTYTKSL--IGTKMNVQ-Y--GCASN--CT---LPEE-GGYTLYCSG
NRCKF------
>3FTx3
MKTLLLALVVVTFVCLDFGNSL--------------------EC--CKD-VL----CL--
SAVQCSSDTAVCTKTYTKSL--IGTKMNVQ-Y--GCASN--CT---LPVQ-GGYTLYCSG
NRCKF------
>Rhabdophis_subminiatus_unigene144234
MKTLLLALVVVTFVCLDFGNSL--------------------EC--CKD-VL----CL--
SAVQCSSDTAVCTKTYTKSL--IGTKMNVQ-Y--GCASN--CT---LPEE-GGYPLYCSG
NRCS-------
>3FTx1
MKTLLLALVVVTFVCLDFGNSL--------------------EC--CKD-VL----CL--
SAVQCSSDTDVCTKTYTKSP--IGTKMNVT-Y--GCASN--CT---LPVQ-GGYTLYCSG
NRCSF------
>Rhabdophis_subminiatus_unigene61055
MKTLLLALVVVTFVCLDFGNSL--------------------EC--CKD-AL----CL--
SAVQCSSDTDVCTKTYTKSL--IGTKMNVT-Y--GCASN--CT---LPVQ-GGYTLYCSG
NRCS-------
>Micrurus_mipartitus_C0HJR2
---------------------L--------------------TCKTCPF-TT----CP--
NSESCPGGQSICYQRKWE----EHHGERIE-R--RCVAN--CP---AFGSHDTSLLCCTR
DNCN-------
>Micrurus_surinamensis_P86096
---------------------L--------------------TCHTCPY-NT----CA--
NSETCPAGKNICYQKKWE----EHQGERIE-R--RCVAN--CP---KLGSNDKSLLCCRR
DDCN-------
>Micrurus_frontalis_P86424
---------------------L--------------------TCNTCAF-KT----CA--
NSETCAAGKNICYQRKWN----EHHGERIE-R--KCVAN--CP---ELGSHDTSLLCCRI
PDCN-------
>Ahaetulla_prasina_A0A346CLY6
MKTQLLALVVVAFVFLDSGYTL--------------------RCHSCTE-PP----CM--
GHEQCSEGQNLCFEKRYQG---DMLGLRTV-K--GCTDT--CA---DPGE-KEIVTYCKS
DRCN-------
>Spilotes_sulphureus_A0A346CI88
MKTLLLSLVVVAFMFLEPGDTL--------------------TCHSCSE-AP----CL--
GREQCAESQMLCYEKKFKN---DLFGMKTV-R--GCADT--CA---NPGE-NEIVTYCGY
DHCNH------
>Ahaetulla_prasina_A0A193CHL3
MKTLLLALVVVAFVFLDSGYTL--------------------ICQSCDE-QG----CP--
RDEHCSEEQNLCFERWNKN---DMFGTNIV-R--GCTDT--YA---APGE-NEKVTYCAF
DRCNW------
>Ahaetulla_prasina_A0A346CLY7
MKTQLLALVVVAFVFLDSGYTL--------------------ICQSCDE-QG----CP--
RDEHCSEEQNLCFERWNKN---DMFGTNTV-R--GCTDT--CA---APGE-NEKVTYCAF
DRCNW------
>Trimorphodon_biscutatus_A7X3Q9
MKTLLLSLMVVGFVYLVSGDNR--------------------ICYSCTR-RP----CW--
GLQHCAEGQNLCYEKKFKD---DPFGMKTV-K--GCTDN--CT---IPGQ-NEKVTCCSY
DKCN-------
>Thrasops_jacksonii_A7X6I4
MKTLLLALVMVGFVYLVSGQNR--------------------TCHSCTG-TV----CF--
KLEECKEGQNLCFEWKIIG---DLFGMKTV-R--GCAKT--CA---TPGE-NEKITYCST
DNCNI------
>Rhabdophis_subminiatus_unigene497406
MKTLLLALVMVGFVYLVSGQNR--------------------TCHSCTG-TV----CF--
KLEECKEGQNLCFERKIIG---DLFGMKTV-R--GCAKT--CA---TPGE-NEKITYCST
DNCN-------
>Thelotornis_mossambicanus_3FTx_03
MKTLLLSLVMVGFVYLVSGQNR--------------------TCHSCTG-TV----CF--
KHEQCKEGQNLCFKRKING---DFFEMKTV-R--GCADT--CA---NPGE-NERVTYCST
DNCNS------
>Dispholidus_typus_A7X6J0
MKTLLLSLVMVGFMYLVSGQNR--------------------TCRSCTG-AL----CL--
KIEQCKEGQNLCFERKITD---DFFGMKTV-R--GCADT--CA---NPGE-NEKVTYCST
DNCNS------
>Thelotornis_mossambicanus_3FTx_00
MKTLLLSLVMVGFVYLVSGQNR--------------------TCRSCTG-AL----CF--
KIQQCKEGQNLCFERKIKD---DFFGRKTV-R--GCADT--CA---NPGE-NEKVTYCSR
DNCNF------
>Thelotornis_mossambicanus_3FTx_04
MKTLLLSLVMVGFVYLVSGQNR--------------------TCRSCTG-AL----CF--
KIQQCKEGQNLCFERKIKD---DFFGRKTV-R--GCADT--CA---NPGE-NERVTYCST
DNCNS------
>Hypsiglena_sp_A0A098M253
MKTLLLSLVVVAFVYLDSGHTM--------------------KC--CNN-MF----CI--
IPVDCPDEG-ACYKKTSG----GLLNLEVD-M--GCAAN--CT---LPEA-GATMKYCSG
YKCNLAL----
>Dispholidus_typus_A7X3Q4
MKTLLLALVVVAFVYLEPGYTI--------------------ICRSCTG-PI----CR--
TFKNCSDAQ-ACYQMWTDA---DVLKLKLV-R--GCADT--CS---FPGP-GEKRLYCST
DNCN-------
>Thelotornis_mossambicanus_3FTx_01
MKTLLLALVVVAFVYLEPGDTI--------------------ICRSCTG-PI----CR--
TFKNCSDAQ-ACYQMWTNA---DVLKLKLV-R--GCADS--CS---FPGP-GEKRLYCST
DNCN-------
>Thelotornis_mossambicanus_3FTx_02
MKSLLLALVVVAFVYLEPGDTI--------------------ICRSCTG-PI----CR--
TFKNCSDAQ-ACYQMWTNA---DVLKLKLV-R--GCADS--CS---FPGP-GEKRLYCST
DNCN-------
>Spilotes_sulphureus_A0A346CI89
MKTLLLSLVVVACVCLDSGYTI--------------------MCHSCTG-RY----CA--
TFKNCLDAQ-ACSQMWKDN---DIFKLNVV-K--GCAEN--CS---FPAL-GEQIQYCSK
DNCN-------
>Boiga_trigonata_GGUG01000004
MKTLLLSLVVVAFVCLEPGYTI--------------------ICRSCTG-RF----CI--
AFQNCPDAQ-ACSQMWKDS---DMIKKDVV-K--GCAAN--CT---LPEP-GHKLLLCRS
DNCN-------
>Boiga_irregularis_Sulawesi_GGUE01000001
MKTLLLALVVVTFVCLEPGYTI--------------------ICHSCTG-RF----CS--
TFQNCPDAQ-ACSQMWKDS---DLLKMKIV-K--GCATN--CT---LPAS-GQKVLYCTK
DNCN-------
>Boiga_irregularis_Brisbane_GGUD01000006
MKTLLLALVVVTFVCLEPGYTI--------------------KCHSCTG-RF----CT--
TFQNCPDTQ-ACSQMWKDS---DLLKMNVV-K--GCATN--CT---LPAS-GQQVLYCTK
DNCN-------
>Boiga_nigriceps_GGUF01000001
MKTLLLALVVVTFVCLEPGYTI--------------------ICHSCTG-RL----CT--
TFQNCPDAQ-ACSQMWKDS---DLLKLNIV-K--GCATN--CT---LPAS-GQQVLYCTK
DRCN-------
>Telescopus_dhara_A7X3N6
MKTLLLALVVVAFVCLEPGYTI--------------------KCHSCTG-RL----CI--
TFQNCPDAQ-ACSQMWKDS---DMLKLNVV-K--GCATN--CT---LPGP-GQQILYCTK
DYCN-------
>Boiga_cynodon_GGUA01000001
MKTLLLALVVVAFVCLEPGYTI--------------------RCHSCTG-RL----CT--
TFQNCPDAQ-ACSQMWNDS---DMLKMNVV-K--GCADN--CT---FPAP-GQQLQLCAK
DNCN-------
>Boiga_dendrophila_dendrophila_GGUB01000001
MKTLLLALAVVAFVCLEPGYTI--------------------ICHSCTG-RL----CS--
TFQNCPDAQ-ACSRMWKDS---DMLQMNVV-K--GCATN--CT---LPAP-GQQLQLCTK
DNCN-------
>Boiga_dendrophila_gemmicincta_GGUC01000007
MKTLLLALVVVAFVCLEPGYTI--------------------ICHSCTG-RL----CI--
TFQNCPDAQ-ACSRMWKDS---DMLQMNVV-K--GCATN--CT---LPAP-GQQLQLCTK
DNCN-------
>Erythrolamprus_poecilogyrus_A7X3P2
MKTLLLSLMVVAFMYLDSGDAI--------------------ICKYCDSLLL----CN--
TFQNCSDAQ-ACSILTS--------GIKIM-R--RCANE--CI---LPAA-GETIKYCAE
DRCN-------
>Erythrolamprus_poecilogyrus_A7X3P8
MKTLLLSLMVVAFVYLDFGQSL--------------------IC--CKG-PL----CF--
SSENCPDAK-ACYKQVS--------GGETS-W--GCTTN--CT---LPEP-GETITYCTK
DRCT-------
>Helicops_leopardinus_unigene312780
MKTLLLSLVVVALVYLDSGHTI--------------------TCHSCKW-WI----CW--
GHEICSNAP-ACYTKRS-----DPFGLRIV-R--GCATD--CI---FPAS-GEKIEYCTE
DKCN-------
>Helicops_leopardinus_unigene57119
MKTLLLSLVVVALVYLDSGHTI--------------------TCHSCKW-WI----CW--
GHEICSNAP-ACYTKRS-----DPFGLRIV-R--GCATD--CI---FPAS-GEKIEYCAK
DKCN-------
>Helicops_leopardinus_unigene490899
MKTLLLSLLVVAFVYLDLGYTI--------------------SCYTCSG-LV----CD--
TFENCPNAK-ACFKKTS-----RPFGGKIT-R--GCAFN--CT---LPAA-RETIKYCAE
DKCN-------
>Helicops_leopardinus_unigene488093
MKTLLLSLVVVAFVYLDSGYTI--------------------QCYLRST-------FK--
IFQNCPNAT-ACYKKIS--------GGKIT-R--GCAFN--CT---LPAA-RETIKYCTE
DKCN-------
>Helicops_leopardinus_unigene312779
MKTLLLSLVVVAFVYLDSGYTI--------------------QCYLRST-------FK--
IFQNCPNAT-ACYKKIS--------GGKIT-R--GCAFN--CT---LPAA-RETIKYCAE
DKCN-------
>Helicops_leopardinus_unigene312793
MKTLLLSLMVVAFLYLDSGYTI--------------------FCYKCSG-KL----CN--
TFENCPNAT-ACSKTTS--------GGEVV-K--ACAPN--CI---FPAS-GEKIEYCAK
DKCN-------
>Helicops_leopardinus_unigene57118
MKTLLLSLVVVAFLYLDSGYTI--------------------FCYKCSG-KL----CN--
TFENCPNAT-ACSKTTS--------GGEVV-K--ACAPN--CI---FPAS-GEKIEYCAK
DKCN-------
>Helicops_leopardinus_unigene312798
MKTLLLSLMVVAFLYLDSGYTI--------------------TCYSCSR-PI----CM--
TFQKCPEAE-ACYTKRS-----GPLGVEVV-K--GCTAN--CT---LPAS-GEKLEYCTE
DKCN-------
>Helicops_leopardinus_unigene312792
MKTLLLSLVVVAFVYLDSGHTI--------------------ICHSCNK-KI----CL--
DHEICPDEP-ACYIKVS--------GGEVT-K--GCTTN--CT---LPAA-GEKIKYCTK
NRCN-------
>Helicops_leopardinus_unigene1409
MKTLLLSLVMVAFMYLDSGHTI--------------------ICHSCNK-KI----CL--
DHEICPDEP-ACYIKVS--------GGEVT-K--GCTTN--CT---LPAA-GEKIKYCTK
NRCN-------
>Phalotris_mertensi_A0A182C5S7
MKTLLLSLVVVAFVYLDSGHTI--------------------TC--CSR-LV----CF--
SSEYCPDAT-ACYKKMS--------GLNVIGK--GCAIN--CT---FPAA-GEKIEFCTE
DYCNK------
>Helicops_leopardinus_unigene488904
MKTLLLSLVMVAFMYLDSGHTI--------------------KCRSYNE-FF----SF--
DSENCPNAT-ACYTKRS-----GLWGLIVV-K--GCATN--CI---FPAP-GETIQYCVG
DKCN-------
>Phalotris_mertensi_A0A182C5Y1
MKTLLLSLVVVAFVYLDSSYSI--------------------ICYMHPRPKL----LS--
TVQNCPHAK-ACYTNKS-----GLLGLNIISK--GCATN--CT---FPAA-GEKIELCTE
DYCNNL-----
>Heterodon_nasicus_unigene14895
MKTLLLSLLVVAFVYLDSGHTY--------------------ECHSCEG-SL----CY--
NSQNCPDAM-GCYKKNY-----DLFGLKVV-K--GYPTN--CT---FLEG-DEKILLCGK
DRCN-------
>Heterodon_nasicus_unigene617783
MKTLLLSLVVVAFVYLDSEHTY--------------------ECHSCEG-SL----CY--
NPQNCPDAM-GRYKKTY-----DLFGLKVV-K--GCATN--CT---FLEG-DEKILLCGK
DRCN-------
>Heterodon_nasicus_unigene2480
MKTLLLSLVVVAFVYLDSGHTY--------------------ECHSCEG-SL----CY--
NPQNCPDAM-GCYKKTY-----DLFGLKVV-K--GCATN--CT---FLEG-DEKILLCGK
DRCN-------
>Heterodon_nasicus_unigene384518
MKTLLLSLVVVAFVYLDSGHTY--------------------ECHSCEG-SL----CY--
NPQNCLDAM-GCYKKTY-----DLFGLKVV-K--GCATN--CT---FLEG-DEKILLCGK
DRCN-------
>Rhabdophis_subminiatus_unigene52075
MKTLLLVVVVVGFVYLDLGYTL--------------------LCYSCPK-LL----CL--
DSVKCLDDQTFCYKSWNNS---VLSATNFI-R--GCAET--CP---PVNA-PEGSLCCAT
DNCN-------
>Leioheterodon_madagascariensis_A7X3R6
MKTLLLSLVVVTFVCLDLAHTR--------------------TCYSCTE-NI----CL--
QHEQCQDGQDVCYKRWNTT---YLILTDVV-R--GCAKT--CP---TPIE-EEEVYCCLK
DNCN-------
>Psammophis_mossambicus_A7X3M3
MKTLPLVLAVVAFVYLDLAHTL--------------------KC--RSG-NV----CI--
LGDDCSEGENVCFQRKNGT---GVFGMRVV-R--GCAAS--CP---SPIG-GEEVSCCST
DNCNNSFSRFF
>Psammophis_schokari_unigene221596
MKTLPLVLVVVAFVYLDLAHTL--------------------KC--CSG-TP----CF--
LGKDCSEGENVCFQRKNGT---GAFGMRVV-R--GCAAS--CP---SPIG-GEEVSCCST
DNCN-------
>Psammophis_schokari_unigene36962
-----MVLVVVAFVYLDLAHTL--------------------KC--CSR-TL----CI--
LGDDCSEGENVCFQRKNGT---GAFGMRVV-R--GCAAS--CP---SPIG-GEEVSCCST
DNCN-------
>Psammophis_subtaeniatus_unigene33896
MKTLPLVLVVVAFVYLDLAHTL--------------------KC--CSG-TL----CI--
LGDDCSEGENVCFQRKNGT---GLLG--VV-R--GCATS--CP---SPIG-EEKVSCCST
DNCN-------
>Psammophis_schokari_unigene503446
MKTLPLVLVVVAFVYLDLAHTL--------------------KC--CSR-TL----CI--
LGDDCSEGENVCFQRKNGT---GPLG--VV-R--GCATS--CP---SPIG-EEKVSCCST
DNCN-------
>Psammophis_schokari_unigene36960
-----MVLVVVAFVYLDLAHTL--------------------KC--CSR-TL----CI--
LGDDCSEGENVCFQRKNGT---GPLG--VV-R--GCATS--CP---SPIG-EEKVSCCST
DNCN-------
>Psammophis_subtaeniatus_unigene107172
MKTLPLVLVVVAFVYLDLAHTR--------------------SC--CSG-PL----CF--
QRKPCPDGENICFRRKNET---DLLGMRVV-R--GCAPD--CP---APIG-GEEVCCCSK
DNCN-------
>Malpolon_monspessulanus_unigene50403
MKTQLLALVVVAFVCLDLAHTR--------------------SC--CTG-LT----CF--
WGEPCPDGENICFKRKNET---DILGLRAV-R--GCAAA--CP---APIG-EEKVCCCAK
DNCN-------
>Protobothrops_flavoviridis_U3T794
MKTLLLILGVVAFVYLEPGYTR--------------------KCCIYPK-WT--LFCR--
EVQICPADEGMCFKMWNSTD--RLMERTYV-R--GCAAA--CP---NPVG-DEEVYCCVT
DNCNK------
>Protobothrops_mucrosquamatus_XP_015678608
MKTLLLILGVVAFVYLEPGYTR--------------------NCCICPS-WT--LSCR--
SFQKCPADEGMCFKMWNSTV--RVMERTYI-R--GCAAA--CP---DPVG-DEKVYCCVT
DNCNK------
>Sistrurus_catenatus_edwardsii_A5X2W8
MKTLLLILGVVAFVYLEPGYTT--------------------NCFTCTT-WT--LSCR--
EFEKCPPDKGTCFKRWNSTG--IAIRRRYT-R--GCAAA--CP---NPVG-NEKVFCCVT
DNCNK------
>Crotalus_adamanteus_A0A1W7RBD9
MKTLLLILGVVAFVYLEPGYTT--------------------NCYTCPT-FI----CR--
EFQKCPPDEGTCFKRWNSTD--KWIGRRYV-R--GCAAA--CP---NPVG-KEKVFCCET
DNCN-------
>Azemiops_feae_M9T2J4
MKTLLLILGVVAFVYLDSGYSL--------------------ICDACSK-KF----CFLT
ASEQCAEGVDRCYKKWNGT---ELFATKFQ-R--GCAAN--CT---TEEV-NDNACYCKG
DNCNK------
>Vipera_transcaucasiana_3FTx_10
MKTLLLILGVVAFVYLDSGYSL--------------------TCASCSR-RK----CRVT
PNVQCTEGFNQCFKKWTGS---KGLRTKYE-R--GCAAN--CS---NVTG-EERVMYCAT
DNCNN------
>Vipera_transcaucasiana_3FTx_08
MKTLLLILGVVAFVYLDSGYSL--------------------ICASCPS-VK----CMVT
PNVQCTEGFNQCFKKWNGS---EGLLTKYE-R--GCAAN--CS---NVTG-EERVMYCAT
DNCNN------
>Vipera_transcaucasiana_3FTx_07
MKTLLLILGVVAFVYLDSGYSL--------------------TCASCPS-VK----CMVT
PNVQCTEGSNQCFKKWTGS---EGLRTKYE-R--GCAAN--CS---NVTG-EERVMYCAT
DNCNN------
>Vipera_transcaucasiana_3FTx_09
MKTLLLILGVVAFVYLDSGYSL--------------------TCASCPS-VK----CVWT
PNVQCTEGSNQCFKKWTGS---EGLRTKYE-R--GCAAN--CS---NVTG-EERVMYCAT
DNCNN------
>Pseudocerastes_urarachnoides_3FTx_06
MKTLLLILGVVAFVYLEPAYSL--------------------ECASCPS-PK----CLLT
PSVQCEEGFTQCFKKWKGS---EGLLTEYE-R--GCAAN--CS---TVTG-KEKVMYCAT
DNCNN------
>Pseudocerastes_urarachnoides_3FTx_05
MKTLLLILGVVAFVYLEPAYSL--------------------ICASCPS-LK----CVWT
PNVQCEEGFTQCFKKWTGS---EGLRTRYE-R--GCAAN--CS---TVTG-KEKVMYCAT
DNCNN------
>Sistrurus_catenatus_edwardsii_B4Y143
MKTLLVTVGVVAFVYLEPGYSL--------------------ICEACNL-PN----CDFL
PARPCPKGFNQCYKKWNLI---GLSVMNIE-R--GCTAN--CT------P-NAQTKCCKT
NLCNA------
>Crotalus_adamanteus_A0A1W7RBC9
MKTLLLILGVVAFVYLEPGYSL--------------------ECEACNQ-PN----CDFL
PSIQCPKGFNQCYKKWNEI---GLSVRTFE-R--GCTAN--CT------P-NAQTQCCNT
NLCNA------
>Protobothrops_mucrosquamatus_XP_015678603
MKTLLLMLGVVAFVYLDSGYSL--------------------KCEQCNL-PN----CDFL
PDVWCPKGLDQCYKRWNET------TKVFE-R--GCTAN--CI------E-DEQTRCCKT
NGCNF------
>Walterinnesia_aegyptia_C1IC49
MKTLLLTLVLVTIVCLDLGYTL--------------------TCLICPK-KY----CN--
QVHTCRNGENLCIKTFYEG---NLLGKQFK-R--GCAAT--CP---EARP-REIVECCSR
DKCNH------
>Bungarus_candidus_Q6IZ95
MKTLLLTLVVVTIVCLDLGYTL--------------------TCLICPE-KY----CQ--
KVHTCRDGENLCVKRFYEG---KRFGKKYP-R--GCAAT--CP---EAKP-HEIVECCST
DKCNK------
>Bungarus_fasciatus_A2CKF7
MKTLLLTLVVVTIVCLDLGYTL--------------------TCLICPE-KY----CQ--
KVHTCRDGENLCVKRFYEG---KRFGKKYP-R--GCAAT--CP---EAKP-HEIVECCST
DKCNK------
>Bungarus_flaviceps_D5J9Q0
MKTLLLNLVGVTIVCLDLGYTL--------------------TCLICPE-KY----CQ--
KVHTCRDGEKICFKRFYEG---KRFGKKFP-R--GCAAT--CP---EAKP-HEIVECCST
DKCNK------
>Bungarus_fasciatus_A2CKF6
MKTLLLTLVVVTIVCLDLGYTL--------------------TCLICPE-RY----CQ--
KVHTCRGEEKLCVKRFYDE---KALGWRAK-R--GCAAT--CP---EAKP-KETVECCST
DKCNK------
>Bungarus_candidus_Q8AY49
MKTLLLTLVVVTIVCLDLGYTL--------------------TCLICPE-KD----CQ--
KVHTCRNEEKICVKRFYDK---NQLGWRAQ-R--GCAVS--CP---KAKP-NETVQCCST
DDCNR------
>Bungarus_candidus_Q8AY50
MKTLLLTLVVVAIVCLDLGYTL--------------------TCLICPE-KD----CQ--
KVHTCRNEEKICVKRSYDK---NQLGWRAQ-R--GCAVS--CP---KAKP-NETVQCCST
DKCNK------
>Bungarus_candidus_Q8AY51
MKTLLLTLVVVAIVCLDLGYTL--------------------TCLICPE-KD----CQ--
KVHTCRNEEKICVKRFYDK---NQLGWRAQ-R--GCAVS--CP---KAKP-NETVQCCST
DKCNK------
>Ophiophagus_hannah_Q2VBN2
MKTLLLTLVVVTIVCLDLGYSL--------------------TCLNCPE-QY----CK--
RIHTCRNGENVCFKRFYEG---KLLCKQFR-R--GCAAT--CP---EAKS-REIVQCCST
DECNH------
>Naja_kaouthia_P82935
MKTLLLTLVVVTIVCLDLGYTL--------------------TCLNCPE-MF----CG--
KFQICRNGEKICFKKLHQR---RPLSWRYI-R--GCADT--CP---VGKP-YEMIECCST
DKCNR------
>Naja_atra_Q9YGI4
MKTLLLTLVVVTIVCLDLGYTL--------------------TCLNCPE-MF----CG--
KFQICRNGEKICFKKLHQR---RPFSLRYI-R--GCAAT--CP---ETKP-RDMVECCST
DRCNR------
>Naja_sputatrix_Q802B3
MKTLLLTLVVVTIVCLDLGYTL--------------------TCLNCPE-MF----CG--
KFQTCRNGEKICFKMLQQR---RPFSLRYI-R--GCAAT--CP---GTKP-RDMVECCST
DRCNR------
>Naja_sputatrix_Q802B2
MKTLLLTLVVVTIVCLDLGYTL--------------------TCLNCPE-VF----CK--
KFQTCRNGEKICFKKFDER---KLFGKRYR-R--GCAAT--CP---EAKP-REIVQCCST
DRCNR------
>Naja_atra_E2ITZ6
MKTLLLTLVVVTIVCLDLGYTL--------------------TCLICPE-KY----CN--
KVHTCLNGEKICFKKYDQR---KLLGKRYR-R--GCAAT--CP---VRKP-REIVECCST
DKCNH------
>Micrurus_corallinus_P58370
MKTLLLTLVVVTIMCLDLGYTL--------------------ECKICNF-KT----CPTD
ELRHCASGETICYKTFWNT----HRGLRID-R--GCAAT--CP---TVKP-GVNIICCKT
DNCN-------
>Bungarus_flaviceps_D5J9P8
MKTLLLNLVVVTIVCLDFGYTI--------------------KCKICQF-NT----CRPG
ELKVCSGEEIYCFKESWST----ARGTRIE-R--GCTAT--CP---KGSVYGNYVLCCTI
DECNI------
>Bungarus_candidus_P81783
MKTLLLTLVVVTIVCLDLGYTM--------------------KCKICNF-DT----CRAG
ELKVCASGEKYCFKESWRE----ARGTRIE-R--GCAAT--CP---KGSVYGLYVLCCTT
DDCN-------
>Bungarus_multicinctus_P15818
MKTLLLTLVVVTIVCLDLGYTM--------------------KCKICHF-DT----CRAG
ELKVCASGEKYCFKESWRE----ARGTRIE-R--GCAAT--CP---KGSVYGLYVLCCTT
DDCN-------
>Atractaspis_aterrima_GAME01026808
MKTLLLSLVVVTIVCLDFGYTL--------------------DCYTCPG-VALPGIC---
PTVTCGDGEIFCYKIKNDS---DMFGMNIA-R--GCTDS--CP---APEA-NQKVNCCTE
DKCN-------
>Erythrolamprus_poecilogyrus_A7X3M9
MKAVILSL-VAAFLY--SGYTL--------------------NCRKCDE-TV----CQ--
LYWTCTEAETLCYILKNKT---DTMGLQAI-Q--GCAET--CP---VPEP-DQEVKCCKT
DYCNSYF----
>Atractaspis_aterrima_GAMF01050194
MKTLLLALVVVTVVYLDLGYTL--------------------MCRKCTP-TV----CD--
LDGTCAEGEKLCYILQNDT---DTMGLQPI-Q--GCDES--CP---IPES-NQKVRCCYT
DYCNNYL----
>Atractaspis_aterrima_GAMF01055489
MKTLLLVLVVVAFVCLDSAHTL--------------------RCKSCTG-PL----CP--
GEQECPAGQNFCFTTWEIDLLSIPPVKNIT-K--GCAAT--CP---K----GPNAFCCAS
DRCNSW-----
>Atractaspis_aterrima_GAMF01040875
MKTLLLVLVVVAFVCLDSAHTL--------------------RCKSCTG-PL----CP--
GEQECPAGQNFCFTTWEIDLLSIPPVRNIT-K--GCAAT--CP---K----GPNAFCCAS
DRCNSW-----
>Atractaspis_aterrima_GAMF01005539
MKTLLLSLVVVAFVCLDSAHTL--------------------ICQSCTG-PL----CP--
GEQQCAAGENFCYTTGKLNILSIPLVTDIT-K--GCAAT--CP---K----GPNAFCCTI
DRCNSW-----
>Psammophis_schokari_unigene276500
---LLLALVVVTFVYLDSALPG--------------------PCYSCSG-EY----RE--
DDEGCPDGENLCIIGENRD---NSNGTIDI-K--GCAAT--CP---TPEE-KGEAVCCSK
DNCN-------
>Ahaetulla_prasina_A0A346CLY8
MKTLLLALAVVAFVCPDSVNPV--------------------VCLQCNS-KT-YWKCL--
SPKNCPAGENICYFLWKYE---GTLITDWV-R--GCASE--CP---IPKA-GETVECCKK
NECIVKCSEAE
>Ahaetulla_prasina_A0A193CHL5
MKTLLLALAVVAFVCPDSVNPV--------------------VCLQCNS-KT-YWKCL--
SPKNCPAGENICYFLRKYD---GTSLTDWV-K--GCAKK--CP---IPKA-GETVKCCMK
KGCLYRSFEVE
>Ahaetulla_prasina_A0A346CLZ1
MKTLLLALAVVAFVCPDSVNPL--------------------ACPQCDA-SS-AAKCL--
LPMECPAGENICYFLRKYD---GTSLTDWV-K--GCAKK--CP---IPKA-GETVKCCMK
KGCLYRSFEVE
>Ahaetulla_prasina_A0A346CLY9
MKTLLLALAVVASVCPDSVNPL--------------------ACPQCDA-SS-AAKCL--
LPMECPAGENICYFLRKYD---GTSLTDWV-K--GCAKK--CP---IPKA-GETVKCCMK
KGCLYRSFEVE
>Ahaetulla_prasina_A0A346CLZ0
MKTLLLALAVVASVCPDSVNPL--------------------ACPQCDA-SS-AAKCL--
LPMECPAGENICYFLRKYD---GTSLTDWV-K--GCAKK--CP---IPKA-GETVECCKK
NECIVKCSEAE
>Ahaetulla_prasina_A0A346CM25
MKTLLLALAVVAFVCPDSVNPL--------------------ACPQCDA-SS-AAKCL--
LPMECPAGENICYFLWKYE---GTLITDWV-R--GCASE--CP---ILKA-GETVECCKK
NECIVKCSEAE
>Ahaetulla_prasina_A0A346CM15
MKTLLLALAVVASVCPDSVNPL--------------------ACPQCDA-SS-AAKCL--
LPMECPAGENICYFLWKYE---GTLITDWV-R--GCASE--CP---IPKA-GETVECCKK
NECIVKCSEAE
>Rhabdophis_subminiatus_unigene76486
MKTLLLALMVVPLVCQDSVYPD---------------------CYQCTG-ENCWYRCL--
GPRKCPIGERICYTLYKDD------GKRFYAK--GCARS--CP---SAGP-GETVNCCFY
SGCN-------
>Thrasops_jacksonii_A7X3U7
MKTLLLALMVVPLVCQDSVYPD---------------------CYQCTG-ENCWYRCL--
GPRKCPIGERICYTLYKDD------GKRFYAK--GCARS--CL---SAGP-GETVNCCFY
SGCNRLY----
>Thelotornis_mossambicanus_3FTx_06
MKTLLLALVVVAFVCLDSVYSN--------------------HCYQCTG-ENYWFKCL--
GVAPCPPGENFCYTLYKKE------GVRFHVK--GCTSS--CP---TAGP-GETVNCCYY
SGCNNL-----
>Thelotornis_mossambicanus_3FTx_07
MKTLLLALVVVAFVCLDSVYSN--------------------HCYQCTG-ENYWFKCL--
GVAPCPPGENFCYTLYKKE------GVRFHVK--GCTSS--CP---TAGP-GETVNCCYY
SGCNNL-----
>Rhabdophis_subminiatus_unigene76489
MKTLLLALVVVAFVCLDSVYPD---------------------CFQCTG-ENYWYRCS--
GPKKCPYGENFCYTLYKRE------GVRFAVK--GCTAS--CP---TTGP-GETVNCCYY
SGCN-------
>Thrasops_jacksonii_A7X3U4
MKLCCWPLVVVAFVCLDSVYPD---------------------CFQCTG-ENYWYRCS--
GPKKCPYGENFCYTLYKDD------GMRFSVK--GCTKS--CP---IAGP-GETVNCCFY
SGCNPL-----
>Rhabdophis_subminiatus_unigene24430
MKTLLLALVVVAFVCLDSVYPD---------------------CFQCTG-ENYWYRCS--
GPKKCPYGENFCYTLYKDD------GMRFSVK--GCTKS--CP---IAGP-GETVNCCFY
SGCN-------
>Dispholidus_typus_A7X3U0
MKTLLLALVVVAFMCLDSVSSI-------------------NRCFQCTS-QNYGSKCL--
SAKKCQRGENTCYTKYKRH---KKFGMRWTVK--GCSII--CP---TPRP-DEIVNCCYS
PECNPLL----
>Thelotornis_mossambicanus_3FTx_08
MKTLLLALVVVAFVCLDSVSPI-------------------NRCFQCTS-QNYGSKCL--
NAKKCQHGENTCYTKYKRH---KKFGMKWAVK--GCSII--CP---TPRP-GEIVNCCYS
PECNPLL----
>Thelotornis_mossambicanus_3FTx_15
MKTLLLALVVVAFVCLDSVSPI-------------------NRCFQCTS-QSYGSKCL--
NAKKCQHGENTCYTKYKRH---KKFGMRWTVK--GCSII--CP---TPRP-DEIVNCCYS
PECNPLL----
>Thrasops_jacksonii_A7X3T6
MKTLLLALVVVALVCLDSVSST-------------------QLCFQCNE-ENYWNKCL--
SATKCQNGETTCYTKYKRH---KKFGMRWAVK--GCARA--CP---NPKR-DEIVNCCYS
PECNILI----
>Rhabdophis_subminiatus_unigene76481
MKTLLLALVVVALVCLDSVSST-------------------QLCFQCNE-ENYWNKCL--
SATKCQNGETTCYTKYKRH---KKFGMRWAVK--GCARA--CP---NPKR-DEIVNCCYS
PECN-------
>Dispholidus_typus_A7X3T2
MKTLLLALVVVAFMCLDSVSSN-------------------QLCFQCNE-ENYWDKCV--
SATSCPNGESTCYTKYKRH---KKFGMRWAVK--GCARA--CP---NPQR-DEIVNCCYS
PECNILI----
>Thelotornis_mossambicanus_3FTx_11
MKTLLLALVVVAFVCLDSVSSN-------------------QLCFQCNE-ENYWDKCL--
SATSCQNGESTCYTKYKRH---KKFGMRWAVK--GCARA--CP---NPKR-DEIVNCCYS
PECNPLL----
>Thelotornis_mossambicanus_3FTx_09
MKTLLLALVVVAFVCLDSVSSN-------------------QLCFQCNE-ENYWDKCL--
SATSCQNGESTCYTKYKRH---KKFGMRWAVK--GCARA--CP---NPKR-DEIVNCCYS
PECNILI----
>Thelotornis_mossambicanus_3FTx_10
MKTLLLALVVVAFVCLDSVSSN-------------------QLCFQCNE-ENYWDKCL--
SATSCQNGESTCYTKYKRH---KKFGMRWAVK--GCARA--CP---NPKR-DEIVNCCYS
PECNILI----
>Thelotornis_mossambicanus_3FTx_12
MKTLLLALVVVAFVCLDSVSSN-------------------QLCFQCNE-ENYWDKCL--
SATSCQNGESTCYTKYKRH---KKFGMRWAVK--GCARA--CP---NPKR-DEIVNCCYS
PECNILI----
>Thelotornis_mossambicanus_3FTx_13
MKTLLLALVVVAFVCLDSVSSN-------------------QLCFQCNE-ENYWDKCL--
SATSCQNGESTCYTKYKRH---KKFGMRWAVK--GCARA--CP---NPKR-DEIVNCCYS
PECNILI----
>Boiga_trigonata_GGUG01000001
MKTLLLTLAVVAFVCLGSANMLGPGRH---------PNPLSSRCFECTA-ENYWHKCL--
STKQCPVGYHICYTLYKPH---EKFGTKWAVK--GCAKT--CP---TAGS-NEIVNCCLT
HECNRIFK---
>Boiga_trigonata_GGUG01000003
MKTLLLTLAVVAFVCLGSANMLGPGRH---------PNPLSSRCFECTA-ENYWHKCL--
STKQCPVGYHICYTLYKPH---EKFGTKWAVK--GCAKT--CP---TAGS-NEIVNCCLT
HECNRIFK---
>Boiga_dendrophila_dendrophila_GGUB01000027
MKTLLLALAVVAFVCLGSADQLGLARQ---------PNPFSSRCFECTA-ENFWPKCL--
STKQCPVGYHMCYTLFKPH---EKLGTKWAVK--GCAKT--CP---TAGP-NEIVNCCLT
HECNRIFK---
>Boiga_dendrophila_gemmicincta_GGUC01000009
MKTLLLALAVVAFVCLGSADQLGLARQ---------PNPLSSRCFECTA-ENFWPKCL--
STKQCPVGYHMCYTLFKPH---EKLGTKWAVK--GCAKT--CP---TAGP-NEIVNCCLT
HECNRIFK---
>Boiga_dendrophila_dendrophila_GGUB01000025
MKTLLLAVAVVAFVCLGSADQQTLKKK-------PRPDPSSTYCFQCTP-ESIWYKCT--
KAERCEGLRTKCYTLYKLD---GNGGEKWAAK--GCAHS--CP---TAGP-GERVKCCFY
SGCNKY-----
>Boiga_trigonata_GGUG01000002
MKTLLLTLAVVAFVCLGSADQQTRERK-------PRPDVHSTYCFQCTT-ENHWYKCP--
KAERCTRMETKCYTLYKVD---GNGEEKWAVK--GCART--CP---TAGP-GERVKCCFY
NECNKY-----
>Boiga_irregularis_A0A193CHM0
MKTLLVALAMVAFVCLGSANQQGRGRK-------PPLDLHSRYCFQCTP-ENRLDKCP--
QAKRCTGMRTMCYTLYKRD---ENGEEKWAVK--GCDYS--CP---TAGP-DERLKCCYY
NKCNEY-----
>Boiga_nigriceps_GGUF01000003
MKTLLLALAVVAFVCLGSANQQGRGRK-------PPLDLHSRYCFQCTP-ENRLNKCP--
QAKRCTGMKTMCYTLYKRD---ENGEEKWAAK--GCDYS--CP---TAGP-DERLKCCYY
NKCNEY-----
>Boiga_irregularis_Brisbane_GGUD01000001
MKTLLLALVVVAFVCLGSANQQGRGRK-------PPLDLHSRYCFQCTP-ENRLYKCP--
QAKRCTGMKTMCYTLYKRD---ENGEEKWAVK--GCDYS--CP---TAGP-DERLKCCYY
DKCNEY-----
>Boiga_irregularis_A0A193CHL9
MKTLLLALAVVAFVCLGSANQQGRGRK-------PPLDLHSRYCFQCTP-ENRLYKCP--
QANRCTGMKTMCYTLYKRD---ENGEEKWAVK--GCDYS--CP---TAGP-DERLKCCYY
NKCNEY-----
>Boiga_irregularis_A0A0B8RSZ3
MKTLLLALAVVAFVCLGSANQQGRGRK-------PPIDLHSRYCFQCTP-ENRWYKCP--
QATRCTGIANKCYTLYKRD---EN-EEKWAVK--NCAYT--CP---TAGP-DERVKCCFY
NGCNEY-----
>Boiga_irregularis_A0A0B8RS48
MKTLLLALAVVAFVCLGSANQQGRGRK-------PPIDLHSRYCFQCTP-ENRWYKCP--
QATRCTGIANKCYTLYKRD---EN-GEKWAVK--NCAYT--CP---TAGP-DERVKCCFY
NGCNEY-----
>Boiga_irregularis_A0A0B8RYY9
MKTLLLALAVVAFVCLGSANQQGRGRK-------PPIDLHSRYCFQCTP-ENRWYKCP--
QATRCTGIANKCYTLYKRD---ENGEEKWAVK--NCAYT--CP---TAGP-DERVKCCFY
NGCNEY-----
>Boiga_irregularis_Sulawesi_GGUE01000005
MKTLLLALAVVAFVCLGSANQQGRGRK-------PPIDLHSRYCFQCTP-ENRWYKCP--
QATRCTGIANKCYTLYKRD---ENGEEKWAVK--NCAYT--CP---TAGP-DERVKCCFY
NGCNEY-----
>Boiga_irregularis_Brisbane_GGUD01000007
MKTLLLALAVVAFVCLGSANQQGRGRR-------PPLDLHSTYCFQCTP-ENHWYKCP--
RAEKCTGIANKCYTLYKHD---GNGEEKWAAK--GCAYS--CP---TPGP-GERVKCCFY
NGCNEY-----
>Boiga_irregularis_A0A193CHL6
MKTLLLALAVVAFVCLGSANQQGRGRK-------PPLDLHSTYCFQCTP-ENHWYKCP--
RAEKCTGIANKCYTLYKRD---GNGEEKWAVK--GCAYT--CP---TAGP-DERVKCCFY
NRCNEY-----
>Boiga_irregularis_A0A0B8RYX1
MKTLLLALAVVAFVCLGSANQQGHGRK-------PPLDLHSRYCFQCTP-ENHSYKCP--
TAEKCPGMRTKCYTLYKRD---EN-EEKWAVK--DCAYT--CP---TAGP-DERVKCCFH
NRCNQY-----
>Boiga_dendrophila_dendrophila_GGUB01000002
MKTLLLALAVVAFVCLGSADQQRRRKK---------PDLHNTYCFQCTA-ENHWYKCP--
SAERCTGISNKCYTLYKLD---ENGGKKWAVK--GCAFT--CP---TAGP-GEKVKCCLY
NGCNKY-----
>Boiga_dendrophila_gemmicincta_GGUC01000002
MKTLLLALAVVAFVCLGSADQQRRKKK---------PDLHNTYCFQCTA-ENHWYKCP--
SAARCTGISNKCYTLYKLD---ENGGKKWAVK--GCAFT--CP---TAGP-GEKVKCCLY
NGCNEY-----
>Boiga_dendrophila_gemmicincta_GGUC01000001
MKTLLLALAVVAFVCLGSADQQRRKKK---------PDLHNTYCFQCTA-ENHWYKCP--
SATRCTGGRTMCYTLYKRD---ENGGEKWAVK--GCDYS--CP---TAGP-DERLKCCYH
HECNKY-----
>Boiga_dendrophila_dendrophila_GGUB01000005
MKTLLLAVAVVAFVCLVSADQQTRKKK-------PRPDLYNRYCFQCTP-KNHWYKCP--
RAERCTGGRTMCYTLYKRD---ENGEEKWAVK--GCDYS--CP---TAGP-DERLKCCYY
NNCNEY-----
>Boiga_trigonata_GGUG01000005
MKTLLLALAVVAFVSLGSADQPTHRRK-------PNPDVHSRYCFQCTA-KNHLHKCP--
RAERCTGMETKCYTLYKPD---RNGGEKWAVK--GCARI--CP---PAGP-GERVKCCNY
NGCNKH-----
>Boiga_dendrophila_dendrophila_GGUB01000024
MKTLLLALAVVAFVCLGSADQLGLKRP---------LISYPQYCFQCTR-ESFWHECS--
RSEQCPGMHTKCYTLYKRD---ANGEEKWAAK--GCAYS--CP---TAGP-GERVKCCII
PGCNEY-----
>Boiga_nigriceps_GGUF01000002
MKTLLLALAVVAFVCLGSADQLGLRRP---------LISHSQYCFQCTT-ESLWHKCS--
RSEQCPGMHTKCYTLYKLD---ENGEEKWAAK--GCAYS--CP---TPGP-GERVKCCFY
NGCNEY-----
>Spilotes_sulphureus_A0A346CIB7
MKTLLLALAVVAFMCLDSVYPL--------------------NCFQCNR-ET-WWKCS--
EAKRCRLG-NKCYNLYNSD-------GKWTVK--GCAQT--CP---TAGP-DERVKCCYT
SECNRY-----
>Spilotes_sulphureus_A0A346CIB0
MKTLLLALAVVAFMCLDSVYPL--------------------NCFQCNR-ET-WWKCS--
EAKRCRLG-NKCYNLYNSD-------GKWTVK--GCAQT--CP---TAGP-DERVKCCYI
SECNRY-----
>Spilotes_sulphureus_A0A346CI95
MKTLLLALAVVAFMCLDSVYPL--------------------NCFQCNR-ET-WWKCS--
EAKRCRLG-NKCYNLYNSD-------GKWTVK--GCAQT--CP---TAGP-DERVNCCRG
RDCNND-----
>Telescopus_dhara_A7X3S5
MKTLLLALAVVAFMCLGSGESS-------------------HRCFQCNH-KT-LQGCA--
TPKPCKESYNTCYTVYVPE---KNGELKWYMK--ACGRM--RP---TARY-REIVKCCNT
QECNND-----
>Telescopus_dhara_A7X3S8
MKTLLLALAVVAFMCLGSGESS-------------------HCCFQCNH-KT-LQGCA--
TPKPCKESYNTCYTVYVPE---KNGELKWYMK--ACGRM--CP---TARY-REIVKCCNT
QECNND-----
>Trimorphodon_biscutatus_A7X3S2
MKTLLLALVVVAFMCLGSADEVGLGNEQIDRGRRQAIGPPFTRCSKCNR-NW-SPPFP--
LGLYTVSHVKSCGGHLSSI---GQCGEDWVVK--GCAKT--CP---TAGP-GERVKCCYS
PRCNKN-----
>Trimorphodon_lambda_A0A193CHM4
MKTLLVALVVVAFVCLGSADQVGLGREQIDRGRRQATGPRFTRCSQCKR-NR-SPQCF--
IEDRCTPGDFTCYTVYKPN---GNGGEEWVVK--GCAKT--CP---TARP-GERVKCCYS
SRCNRN-----
>Trimorphodon_biscutatus_A7X3S0
MKTLLLALVVLAFVCLGSADQVGLGKEQIDRGRRQAIGPPFTRCSQCNR-NR-SPQCF--
IEDRCTPGDFTCYTVYKPN---GNGGEDWVVK--GCAKT--CP---TAGP-GERVKCCYS
PRCNKN-----
>Trimorphodon_lambda_A0A193CHM5
MKTLLLALVVVAFMCLGSADEVGLGKEQIDRGRRQAIGPPFTRCSKCNR-NR-SPHCF--
IEDRCPPHHFTCYTVYKPN---GNGGEDWVVK--GCAKT--CP---NAGP-GERVKCCYS
SRCNKN-----
>Boiga_trigonata_GGUG01000007
MKTLLLTLAVVAFVCLGSANQLGLGRQLIDWGKGQAVGLPHKRCQQCDR-RY-SPDCT--
YYDRCPPYHMTCYTLYKPD---QNGEMQWAFK--GCSKG--CP---VAGP-GESVKCCTT
KGCRNE-----
>Telescopus_dhara_A7X3V0
MKTLLLALVVVAFMCLGSADQLGLGSQRIDWEQGQAIGPPHGLCVQCDR-KT-CKNCF--
KSERCQPYNRICYTLYKPD---ENGEMKWAVK--GCAKT--CP---SAKP-GERVKCCSS
PRCNEV-----
>Boiga_irregularis_A0S865
MKTLLLAVAVVAFVCLGSADQLGLGRQQIDWGKGQAKGPPYTLCFECNR-ET-CSNCF--
KDNRCPPYHRTCYTLYRPD---GNGEMKWAVK--GCAKT--CP---TAQP-GESVQCCNT
PKCNDY-----
>Boiga_irregularis_A0A0B8RZX5
MKTLLLALAVVAFVCLGSADQLGLGRPRIGWGQGQAVGPPFTLCFECNR-ET-CSNCF--
KDNRCPPYHRTCYTLYRPD---GNGEMKWAVK--GWAKK--GP---TAQP-GESVQCCNT
PKCNDY-----
>Boiga_irregularis_A0A0B8RVB7
MKTLLLALAVVAFVCLGSADQLGLGRPRIGWGQGQAVGPPFTLCFECNR-ET-CSNCF--
KDNRCPPYHRTCYTLYRPD---GNGEMKWAVK--GCAKK--CP---TAQP-GESVQCCNT
PKCNGY-----
>Boiga_trigonata_GGUG01000006
MKTLLLALVVVAFVCLGSADQLGLGRQLIDWGQGQAVGRAYTLCFKCNP----SSDCS--
TAHRC--YELLCYTLYKRD---GNGGEKWAAK--GCAKT--CP---TARP-GERVKCCRA
PRCNSD-----
>Boiga_cynodon_A0A193CHL1
MKTLLLALVVVAFVCLGSADQLGLGRQRIDWQQGQAVGLPFTLCFECDR-KT-SSDCS--
TAHRC--YRGSCYTLYKPG---ENGGEKWAVK--GCARK--CP---TAGP-NERAKCCSS
PRCNSD-----
>Boiga_irregularis_Brisbane_GGUD01000016
MKTLLLALAVVAFMCLGSADQLGLGRQRIGWGQGQAVGLPFTLCFKCNR-MT-SSDCS--
TASRC--YRGSCYTLYKLD---ERLGEKWAVK--GCAET--CP---TAGP-NERVKCCRS
PRCNDD-----
>Boiga_nigriceps_GGUF01000004
MKTLLLALAVVAFVCLGSADQLGLGRQRIGWGQGQAVGPPFTLCFECNR-KT-SSDCS--
TASRC--YRGSCYTLYRPD---ENCELKWAVK--GCAET--CP---TAGP-NERVKCCTS
PRCNDD-----
>Boiga_irregularis_A0A0B8RZX6
MKTLLLALAVVAFVCLGSADQLGLGRQRIDWGQGQAVGLPYTLCFKCNR-MT-SSDCS--
TASRC--YRGSCYTLYRPD---ENCDLKWAVK--GCAET--CP---TAGP-NERVKCCSS
PRCNDD-----
>Boiga_nigriceps_A0A193CHL8
MKTLLLALAVVALVCLGSADQLGLGRQRIDWGQGQAVGPSFTLCSECNR-NT-PSRCS--
TDHRC--YRGWCYTLYKPD---ENCELKWAVK--GCAEK--CP---TEGP-NERVKCCRS
PNCNSDLNDNP
>Boiga_dendrophila_Q06ZW0
MKTLLLAVAVVAFVCLGSADQLGLGRQQIDWGQGQAVGLPHGFCIQCNR-KT-WSNCS--
IGHRCLPYHMTCYTLYKPD---ENGEMKWAVK--GCARM--CP---TAKS-GERVKCCTG
ASCNSD-----
>Oxybelis_fulgidus_A0A193CHK9
MKTLLVVLAVVAFVCLGSADQLGLGRQRIDQGRRQAIGPPFGLCFQCNQ-KT-SSDCF--
NAKRCQPYHRTCYTLYK------SGGEEWAVK--GCAKG--CP---TAGP-DERVKCCHT
PRCNND-----
>Spilotes_sulphureus_A0A346CIB4
MKTLLLALAVVVLVCLGSANELGLGRQRVDRRRRQAVGAPYGLCFQCNQ-KS-SRDCL--
NPKRCPYFHRTCYTLY-------NSGGQWTVK--GCAKK--CP---TAGP-NERVKCCGR
RDCNND-----
>Spilotes_sulphureus_A0A346CIB5
MKTLLLALVVVAFVCLGSANELGLGRQRVDRRRRQAVGAPYGMCYQCNQ-KS-SRDCL--
NPKRCPYFHRTCYTLY-------NSGGQWTVK--GCAKK--CP---TAGP-NERVKCCGR
RDCNND-----
>Spilotes_sulphureus_A0A346CIA9
MKTLLLALVVVAFVCLGSANELGLGRQRVDRRRRQAVGAPYGMCYQCNQ-KS-SRDCL--
NPKRCPYFHRTCYTLY-------NSGGQWTVK--GCAKM--CP---TAGP-NERVKCCYK
PECNND-----
>Spilotes_sulphureus_A0A346CIB2
MKTLLLALAVVVLVCLGSANELGLGRQRVDRRRRQAVGAPYGLCFQCNQ-KS-SRDCL--
NPKRCPYFHRTCYTLY-------NSGGQWTVK--GCAKM--CP---TAGP-NERVKCCYK
PECNND-----
>Spilotes_sulphureus_A0A346CI94
MKTLLLALAVVVLVCLGSANELGLGRQRVDRRRRQAVGAPYGMCYQCNQ-KS-SRDCL--
NPKRCPYFHRTCYTLY-------NSGGQWTVK--GCAKK--CP---TAGP-NERVKCCYK
PECNND-----
>Trimorphodon_lambda_A0A193CHM1
MKTLLVALVVVAFVCLGSADQLGIGREQIDQGQRQVIGPPYGICFQCNR-KS-CSDCF--
KPKRCPIYHTTCYTLYKPN---GN-GEEWAVK--GCAKT--CP---TARP-GERVKCCRT
RECNND-----
>Spilotes_sulphureus_A0A346CIB1
MKTLLLALVVVVLVCLGSANQLGLGRQQIDRGRRQAIGPPYGICYQCNR-KS-CRDCF--
NPKRCPSYHTMCYTLYKPN---ENGAEEWAVK--GCARK--CP---TAGP-NERVNCCRG
RDCNND-----
>Spilotes_sulphureus_A0A346CIB3
MKTLLLALAVVVLVCLGSANELGLGRQQIDRGRRQAIGPPYGICYQCNR-KS-CRDCF--
NPKRCPSYHTMCYTLYKPN---ENGAEEWAVK--GCARK--CP---TAGP-NERVNCCRG
RDCNND-----
>Spilotes_sulphureus_A0A346CI93
MKTLLLALAVVVLVCLGSANQLGLGRQQIDRRQRQAIGPPYGLCFQCDR-KT-SPDCS--
TAKKCPWYHTTCYTLYKPD---DACGEEWAVK--GCARK--CP---TAGP-NERVNCCRG
RDCNND-----
>Spilotes_sulphureus_A0A346CIA0
MKTLLLALAVVVLVCLGSANQLGLGRQQIDRRQRQAIGPPYGLCFQCDR-KT-SPDCS--
TAKKCPWYHTTCYTLYKPD---DACGEEWAVK--GCAKT--CP---TAGP-YERVKCCYK
PECNND-----
>Spilotes_sulphureus_A0A346CIB6
MKTLLLALAVVVLVCLGSANQLGLGRQQIDRGQRQAIGPPYGLCFQCDR-KT-SPDCS--
TAKKCPWYHTTCYTLYKPD---DACGEEWAVK--GCAKT--CP---TAGP-YERVKCCYK
PECNND-----
>Boiga_dendrophila_dendrophila_GGUB01000015
MKTLLLAVAVVAFVCLGSADQLGLGRQQIDWGQGQAKGVYFHSCFQCDQ-RT-FWNCA--
TPKTCMRFHNTCYTLYKRD---ENGEMKWAVK--RCAKT--CP---TAQY-GQIVKCCNK
RDCNND-----
>Coelognathus_radiatus_P83490
----------------------------------QAIGPPYGLCFQCNQ-KT-SSDCT--
EARRCSPFHEKCYTLYQPD---ENWMKSSGLSHFGCGKQ--CP---TAGP-EGRVTCCLT
PRCN-------
>Dendroaspis_polylepis_T2720
MKTLLFALLLVTFLFKDPVKSL--------------------QCYRCGV-SG----CH--
LKTTCSTEETFCSNYASFP------VGLNW-Y--GCAKT--CT---EKNTWSGYNKCCTT
NLCNA------
>Dendroaspis_angusticeps_GILR01002482
MKTLLFALLLVAFLFKDPVKSL--------------------QCYRCGV-SG----CH--
LKTTCSAEETFCSNYASFP------VGLNW-Y--GCAKT--CT---EKNTWSGYNKCCTT
NLCNA------
>Dendroaspis_viridis_GHPC01002050
MKTLLFALLLVAFLFKNPVKSL--------------------ECYKCGA-SG----CR--
LKITCSTEGKFCSKRLNRI------SKLKW-R--GCAKT--CI---EEDNRWFYRKCCTT
DLCNT------
>Dendroaspis_jamesoni_jamesoni_GHPA01000962
MKTLLFALLLVAFLFKDPVKSL--------------------ECYKCGA-SG----CR--
LKITCSAEEKFCSKWLDRI------SKLKW-R--GCAKT--CI---EEDNGWFYRKCCTT
NLCNT------
>Dendroaspis_jamesoni_kaimosae_P25682
---------------------L--------------------ECYRCGV-SG----CH--
LRTTCSAKEKFCAKQHNRI------STLWW-H--GCVET--CT---EDETWKFYRKCCTT
NLCNI------
>Dendroaspis_angusticeps_GILR01002080
MKTLLFALLLVTILFKDPVKSL--------------------ECYRCGV-SS----CH--
LKITCSAEEKFCCKQHNRI------STLWW-R--GCVKT--CT---EEDTWTFYRKCCTT
DLCNI------
>Micrurus_altirostris_F5CPD4
MKALLFALFLVAFLFKDPVKSM--------------------QCYKCGV-SG----CH--
LKITCSEDEKFCYKRYNKI------SFIRT-Y--GCAKT--CT---EENNWTASVYCCTT
NLCNT------
>Micrurus_fulvius_U3FVH6
MKALLFALFLVAFLFMDPVKSM--------------------ECYRCGV-SG----CH--
LKITCAADEKFCYKWYNKI------SSVRT-Y--GCAET--CT---EENSWTAWVRCCTT
NLCNT------
>Walterinnesia_aegyptia_C0HKZ8
---------------------M--------------------ECYKCGV-SG----CH--
LKITCSAEEKFCYKWQDKI------SNERW-L--GCAKT--CT---EEDTWRVYNSCCTT
NLCNI------
>Bungarus_candidus_P81782
---------------------M--------------------ECYRCGV-SG----CH--
LKITCSAEETFCYKWLNKI------SNERW-L--GCAKT--CT---EIDTWNVYNKCCTT
NLCNT------
>Dendroaspis_viridis_GHPC01002196
MKTLLFALLLFAFLFKDPVKSL--------------------ECYTCDD-SG----CN--
LKITCSAEETFCYKWLFKK------TNEQW-L--ACAKT--CT---EEHSWMHYMKCCTT
DLCNT------
>Thelotornis_mossambicanus_3FTx_05
MRKIIVCVLAV-MLWSQAVDAL--------------------VCYNCPNGGR----CF--
STTTCSGNQDQCITLFFNGV--GFQPPKYA-K--RCAAQYECQLLNSPQA-GVSAICCGY
DRCNR------
