# Supplementary material for: De Novo Assembly and Characterization of Venom Gland Transcriptome for Rhabdophis lateralis
Source: Toxins (Basel). 2026 Mar 30;18(4):167. doi: 10.3390/toxins18040167 (PMC13120110; doi:10.3390/toxins18040167)
Supplement: Supplementary file 1 [file toxins-18-00167-s001.zip › crisp_mafft.fasta]

>RT_CRISP
MIVF-ILLSLAAVLRQSFGNVDFNSESPRNPGKQQEIVNIHNSFRRSVRPTARNMLKMEW
YSEAASNAERWAYQCAYDHSPRSSRILNGIQCGENIFMASDPWAWTGIIQDWYDEYRNFV
YGVGANPPDSVTGHYTQIVWYKSYLVGCAAAYCPSSLYNYFYVCQYCPAGNIQGSTSTPY
ASGPTCADCPSNCDNGLCTNPCTHKDDYNNCNSLV--SDCQSDWDKSHCPATCFCKNKII
>Pseudonaja_textilis_XP_026568636
MIAF-ILLSLATALQQSFGNVDFNSESTRRQEKQKEIVDLHNSLRRSVSPTATNMLKMEW
YPEAASSAERWANNCSLHHSPNSSRVLEGIQCGENLYKSSHPHAWSRAIQSLYDEYKYLT
YDIGANPPGSLIGPYTQIVWYNSYRIGCAVNYCPSSAYNYFYVCQYCPLGNIKGSIATPY
KSGPPCADCPLACDNGLCTNPCKYVDSFWNCESLVNRTGCHIGLIRTHCPATCFCQNKII
>Gloydius_intermedius_A0A0M4AL12
MIVFIVLPILAAVLQQSSGSVDFDSESPRKPEIQNEIVDLHNSLRRSVNPTASNMLKMEW
SFNAAQNAKRWADRCTFAYSPQNLRTVGKLKCGENLFMSSHPFPWTRVIQFWYDENKNFK
YGVGANPPNAIIGHYTQVVWYKSYLVGCAAARCPSSSYNYLYVCHYCPAGNIIGKIATPY
KSGPPCGDCPSACDNGLCTNPLKYEDRFSNCNDLVKQLSCQNNNIKSSCPASCFCHNEIK
>Echis_coloratus_A0A0A1WD40
MIAFIVLLSLAAVLQQSSGTVDFASESTNKREKQKEILDKHNALRRSVRPTARNMLQMEW
SSNAAQNAKRWADRCSFAHSPQHLRTVGKLKCGENLFMSSHPSPWTRVIQIWYDEYKNFK
YGVGANPPNAVIGHYTQVVWYKSYLVGCAAARCPSSSYNYFYVCHYCPAGNIVGKIATPY
KSGRPCGDCPSACVNGLCTNPCRHENTFSNCNDLVKHYSCQNNNMKSNCPGSCFCRNEIK
>Trimeresurus_gracilis_F2Q6F5
-------------------TVDFASESANKRESQKEILDKHNALRRSVRPTARNMLQMEW
SLNAAQNAKRWADRCSFAHSPQNLRTVGKLRCGENLFMSSHPVPWTRVIQSWYDENKNFK
YGVGASPPNAVIGHYTQIVWYRSYLLGCAAARCPSSSYKYYYVCHYCPAGNIIGKIATPY
TSGPPCGDCPSACVNGLCTNPCKYENMYTNCDSLAQHSSCQNNNMKSNCPASCFCHNEIK
>Protobothrops_mucrosquamatus_XP_015678372
MIAFVALLCFAAVLQQSSGTVDFASESANKRETQKEILDKHNALRRSVRPTARNMLQMEW
NFNAAQNAKRWADRCSFDHSPRHLRTVGKLKCGENLFMSSHPFPWTRVIQSWYDENKNFK
HGVGANPPNAVIGHYTQIVWYRSYLLGCAAARCHSSSYNYYYVCHYCPAGNIIGKIATPY
KSGPPCEDCPSACVNGLCTNPCKHIDRYTNCDSLVQQIGCQNNNMKSDCPASCFCHNEIK
>Protobothrops_flavoviridis_P0CB15
-------------------TVDFASESANERETQKEILDKHNALRRSVRPTARNMLQMEW
NFNAAQNATRWADRCSFAHSPQHLRTVGELKCGENLFMSSHPFPWTRVIQSWYDENKNFK
YGVGANPPNAVIGHYTQIVWYKSYLLGCAAARCPSSSYNYYYVCHYCPAGNIIGKIATPY
KSGPPCGDCPSACVNGLCTNPCKHVDRYSNCNSLVQQISCQSNNMNTDCPASCFCHNEIK
>Malpolon_monspessulanus_unigene224413
MIAFVVLLSLAAGLQQSFGNADFAPESSNKRENQKEIVDKHNALRRSVRPTASNMLQMEW
NSNAAQNAKRWADRCSFVHSPPRLRTVGKLRCGENLFMSSHPYSWTRVIQTWYDEDKNFK
YGVGASPPGSVIGHFTQIVWYRSYLIGCAAARCSSSIYKHFYVCHYCPAGNIVGSIATPY
KSGPTCADCPSACVNGLCTNPCNVQNKYSNCNSLVKEMGCQNEFVKKNCLASCFCRNKII
>Demansia_vestigiata_A6MFK9
MIAFIVLLSLAAVLQQSSGTVDFASESSNKGENQKQIVKKHNALRRSVKPPARNMLQMEW
NSRAAQNAKRWAERCSFTHSPPSLRTVGKLRCGENLLQSSQPLPWSKVVQAWYDENKNFV
YGIGAKPPGSVVGHYTQVVWYKSRLLGCASVKCSPTK--YLYVCQYCPAGNIIGSQATPY
KSGPRCADCPSACVKGLCTNPCKREDDYSNCKSLAEKNKCMEEWMKSKCPASCFCHNKII
>Thelotornis_mossambicanus_CRiSP_02
MIAFIVLLSVAAVLQQSPGNADLASESSNKRENQKEIVDKHNALRRSVRPTAKNMLQMEW
NSNAAQNAKRWADRCSFNHSPQHLRTVGKLSCGENLFMSSHPQSWARVIQAWYNEYKNFK
YGVGANPPGSVIGHYTQIVWYKSHLVGCASARCSSSRFNYFYVCQYCPAGNIVGSIATPY
KTGPPCGDCPSACVNGLCTNPCTHGNNFSNCNSLAKERGCQTAWMKSNCAASCFCRTEII
>Opheodrys_aestivus_A0A098LWY0
MIAFIVLLSVAAVLQQSPGNADFTSESSNKRENQKEIVDKHNALRRSVRPTARNMLQMEW
NSNAAQNAKRWADRCSFNHSPRHLRTVGKLSCGENLFMSSHPRSWTSVIQAWYDEYKNFK
YGVGANPRGSVIGHYTQIVWYKSYLVGCASARCSSSRFNYFYVCHYCPAGNIVGSIATPY
KSGPPCGDCPSACVNGLCTNPCKDENKFSNCQSLAKQMGCQSAWIKSNCPASCFCHNKII
>Pantherophis_guttatus_A0A098LYM0
MIAFIVLLSVAAVLQQSPGNADFASESSNKRENQKEIVDKHNALRRSVRPTARNMLQMEW
NSNATQNAKRWADRCSFNHSPQHLRTVGKLSCGENLFMSSHPHSWTRVIQAWYNEYKKFR
YGVGANPPGSVIGHYTQIVWYKSYLVGCAAARCTSSRFNYFYVCHYCPAGNIVGSIATPY
KSGPPCGDCPSACVNGLCTNPCKYENRFSNCESLAKQMGCQSAWIKSNCPASCFCRNEII
>Heterodon_nasicus_unigene595830
MIALIVLLSLAAVLQQSSGNVDFASESSNKRETQKEIVDKHNDLRRSVRPTARNMLQMEW
NSNAAQNAKRWADRCSFAHSPPHLRIVGKLNCGENLFMSSHLYTWRRVIQSWYDEYKNFK
YGVGANPPGSVIGHFTQIVWYKSHLLGCAVARCSSSSFNYFYVCHYCPAGNIVGSIATPY
KSGPTCGDCPSACVNGLCTNPCKHEDTFSNCKTLAKQMGCQGDWIKSKCPASCFCRTEII
>Suta_fasciata_R4G344
MIAFIVLLSLAAVLQQSSGTVDFASESSNQKDYQKEIVDKHNALRRSVKPTARNMLQMKW
NSRAAQNAKRWADRCTFAHSPPHTRTVGKLRCGENIFMSSQPSSWSVIVQAWYDEVKKFV
YGIGANPPGSVIGHYTQIVWYKSRFLGCASAKCSSTE--YFYVCQYCPAGNMEGSIATPY
KSGPTCGDCPSACVNGLCTNPCEHNDDFTNCKDLAKESKCQTEWIKSKCPATCFCHTEII
>Hydrophis_hardwickii_Q8UW25
MIAFIVLLSLAAVLQQSSGTVDFASESSNKKDYRREIVDKHNALRRSVKPTARNMLQMKW
NSRAAQNAKRSADRCTFAHSPEHTRTVGKFRCGENIFMSSQPFAWSGVVQDWYDEIKNVV
DGIGAKPPGSVIGHYTQIVWYKSHLLGCASAKCSSTK--YLYVCQYCPAGNISSSIATPY
KSGPSCGDCPSACVNGLCTNPCEYEDTFSNCKALAKKTKCKTEWIKSKCPATCFCHNKII
>Hydrophis_hardwickii_Q8UW11
MIAFIVLLSLAAVLQQSSGTVDFASESSNKKDYQREIVDKHNALRRSVKPTARNMLQMKW
NSHAAQNAKRSADRCTFAHSPEHTRTVGKFRCGENIFMSSQPFAWSGVVQAWYDEIKNFV
YGIGAKPPGSVIGHYTQIVWYKSHLLGCASAKCSSTK--YLYVCQYCPAGNIRSSIATPY
KSGPSCGDCPSACVNGLCTNPCEYEDAYTNCNDLVKERKCQTEWIKSQCPATCFCHNKII
>Pseudechis_porphyriacus_Q8AVA3
MIAFIVLLSLAAVLQQSSGTVDFASESSNKKNYQKEIVDKHNALRRSVKPTARNMLQMKW
NSHAAQNAKRWADRCTFAHSPPNTRTVGKLRCGENIFMSSQPFPWSGVVQAWYDEIKNFV
YGIGAKPPGSVIGHYTQVVWYKSHLIGCASAKCSSSK--YLYVCQYCPAGNIRGSIATPY
KSGPPCADCPSACVNRLCTNPCNYNNDFSNCKSLAKKSKCQTEWIKKKCPASCFCHNKII
>Pseudechis_papuanus_A0A1D8BAX5
MIAFIVLLSLAAVLQQSSGTVDFASESSNKKNYQKEIVDKHNALRRSVKPTARNMLQMKW
NSRAAQNAKRWANRCTFAHSPPNKRTVGKLRCGENIFMSSQPFPWSGVVQAWYDEIKNFV
YGIGAKPPGSVIGHYTQVVWYKSHLIGCASAKCSSSK--YLYVCQYCPAGNIRGSIATPY
KSGPPCADCPSACVNKLCTNPCKHNNDFSNCKSLAEKSKCQTEWIKKKCPASCFCHNKII
>Pseudechis_australis_Q8AVA4
MIAFIVLLSLAAVLQQSSGTADFASESSNKKNYQKEIVDKHNALRRSVKPTARNMLQMKW
NSRAAQNAKRWANRCTFAHSPPNKRTVGKLRCGENIFMSSQPFPWSGVVQAWYDEIKNFV
YGIGAKPPGSVIGHYTQVVWYKSYLIGCASAKCSSSK--YLYVCQYCPAGNIRGSIATPY
KSGPPCADCPSACVNKLCTNPCKRNNDFSNCKSLAKKSKCQTEWIKKKCPASCFCHNKII
>Pseudonaja_modesta_R4FIS5
MIAFIVLLSLAAVLQQSSGTVDFASESSNENDYQREIVDKHNDLRRSVKPTARNMLQMKW
NSLAAQNAKRWANRCTYAHSPPHTRTVGKLRCGENIFMSSQPFPWSGIVQAWYDEVKKFV
YGIGPNPPSSVTGHYTQVVWYKSHLLGCASAKCSPTK--YLYVCQYCPAGNIEGSIATPY
KSGPPCGDCPSACDNGLCTNPCKHNDDFSNCKTLVQQHKCQSEWIKSKCPATCFCHTEII
>Pseudonaja_modesta_R4G2J3
MIAFIVLLSLAAVLQQSSGTVDFASESSNENDYQREIVDKHNDLRRSVKPTARNMLQMKW
NSLAAQNAKRWANRCTYAHSPPHTRTVGKLRCGENIFMSSQPFPWSGIVQAWYDEVKKFV
YGIGPNPPNSVTGHYTQVVWYKSHLLGCASAKCSPTK--YLYVCQYCPAGNIEGSIATPY
KSGPPCGDCPSACDNGLCTNPCKHNDDFSNCKTLVQQHKCQSEWIKSKCPATCFCHTEII
>Oxyuranus_microlepidotus_Q3SB06
MIAFIVLLSLAAVLQQSSGTVDFASESSNKKDYRKEIVDKHNDLRRSVKPTARNMLQMKW
NSRAAQNAKRWANRCTFAHSPPYTRTVGKLRCGENIFMSSQPFAWSGVVQAWYDEVKKFV
YGIGAKPPSSVIGHYTQVVWYKSHLLGCASAKCSSTK--YLYVCQYCPAGNIIGSIATPY
KSGPPCGDCPSACDNGLCTNPCKHNNDFSNCKALAKKSKCQTEWIKSKCPATCFCRTEII
>Oxyuranus_scutellatus_Q3SB07
MIAFTVLLSLAAVLQQSSGTVDFASESSNKKDYRKEIVDKHNDLRRSVKPTARNMLQMKW
NSRAAQNAKRWANRCTFAHSPPYTRTVGKLRCGENIFMSSQPFAWSGVVQAWYDEVKKFV
YGIGAKPPSSVIGHYTQVVWYKSHLLGCASAKCSSTK--YLYVCQYCPAGNIIGSIATPY
KSGPPCGDCPSACDNGLCTNPCKHNNDFSNCKALAKKSKCQTEWIKSKCPATCFCRTEII
>Pseudonaja_modesta_R4G7K2
MIAFIVLLSLAAVLQQSSGTVDFASESSNKTNYQKEIVDKHNDLRRSVKPTARNMLQMKW
NSLAAKNAKRWANRCTFAHSPPYTRTVGKLRCGENIFMSSQPFAWSGVVQAWYDEVKKFV
YGIGAKPPSSVTGHYTQVVWYKSHLLGCASAKCSPTK--YLYVCQYCPAGNIKGSIATPY
KSGPPCGDCPSACDNGLCTNPCKHNDDLSNCKTLVKKHKCQTEWIKSKCPATCFCRTEII
>Pseudonaja_textilis_Q3SB05
MIAFLVLLSLAAVLQQSSGTVDFASESSNKNDYQKEIVDKHNDLRRSVKPTARNMLQMKW
NSRAAQNAKRWANRCTFAHSPPYTRTVGKLRCGENIFMSSQPFAWSGVVQAWYDEVKKFV
YGIGAKPPSSVTGHYTQVVWYKSHLLGCASAKCSSTK--YLYVCQYCPAGNIVGSIATPY
KSGPPCGDCPSACDNGLCTNPCKHNDDLSNCKTLVKKHKCQTEWIKSKCPATCFCRTEII
>Drysdalia_coronoides_F8J2D4
MIAFIVLLSLAAVLQQSSGTVDFASESSNKKDYRKEIVDKHNALRRSVKPTARNMLQMEW
NSHAAQNAKRWADRCTFAHSPPHTRTVGQLRCGENIFMSSQPFAWSGVVQAWYDEVKKFV
YGIGAKPPGSVIGHYTQVVWYKSHLLGCASAKCSSTK--YLYVCQYCPAGNIRGSIATPY
KSGPTCGDCPSACVNGLCTNPCKYEDAFTNCNELAKETKCKTEWIKSKCPATCFCHTEII
>Auselaps_superbus_A8S6B6
MIAFIVLLSLAAVLQQSSGTVDFASESSNKKDYRKEIVDKHNALRRSVKPTARNMLRMEW
NSRAAQNAKRWADRCTFAHSPPHTRTVGKLRCGENIFMSTQPFAWSGVVQAWYDEVKKFV
YGIGAKPPGSVIGHYTQVVWYKSHLLGCASAKCSSTK--YLYVCQYCPAGNIRGSIATPY
KSGPACGDCPSACVNGLCTNPCKYEDAFTNCKALAKKTKCKTEWIKSKCPATCFCHNKII
>Echiopsis_curta_R4G2G1
MIAFIVLLSLAAVLQQSSGTVDFASESSNRKDYRKEIVDKHNALRRSVKPTARNMLQMKW
NSRAAQNAKRWADRCTFAHSPSHTRTVGKLRCGENIFMSSQPFAWSGVVQAWYDEVKKFV
YGIGAKPRGSVIGHYTQVVWYKSHLLGCASAKCSSTK--YLYVCQYCPAGNIRGSIATPY
KSGPPCGDCPSACVNGLCTNPCKYEDDFSNCKALAKNSKCQTAWIKSKCPSACFCHNKII
>Hoplocephalus_stephensii_Q3SB03
MIAFIVLLSLAAVLQQSSGTVDFASESSNKKDYQKEIVDKHNALRRSVKPTARNMLRMKW
NSRAAQNAKRWADRCTFAHSPPHTRTVGKLRCGENIFMSSQPFAWSGVVQAWYDEVKKFV
YGIGAKPPGSVIGHYTQVVWYKSHLLGCASAKCSSTK--YLYVCQYCPAGNIRGSIATPY
KSGPPCADCPSACVNGLCTNPCKHEDDFSNCKALAKNSKCQTAWIKSKCPATCFCHNKII
>Notechis_scutatus_Q3SB04
MIAFIVLLSLAAVLQQSSGTVDFASESSNKKDYQKEIVDKHNALRRSVKPTARNMLRMEW
NSHAAQNAKRWADRCTFAHSPPHTRTVGKLRCGENIFMSSQPFAWSGVVQAWYDEVKKFV
YGIGAKPPGSVIGHYTQVVWYKSHLLGCASAKCSSTK--YLYVCQYCPAGNIRGSIATPY
KSGPTCGDCPSACVNGLCTNPCKYEDDFSNCKALAKNSKCQTEWIKSKCPAACFCHNKII
>Tropidechis_carinatus_B5G6G2
MIAFIVLLSLAAVLQQSSGTVDFASESSNKKDYRKEIVDKHNALRRSVKPTARNMLRMEW
NSRAAQNAKRWADRCTFAHSPPHTRTVGKLRCGENIFMSSQPFAWSGVVQAWYDEVKKFV
YGIGAKPPGSVIGHYTQVVWYKSHLLGCASAKCSSTK--YLYVCQYCPAGNIRGSIATPY
KSGPTCGDCPSACVNGLCTNPCKYEDDFSNCKALAKNSKCQTAWIKSKCPAACFCHNKII
>Parasuta_nigriceps_H8PG95
MIAFIVLLSLAAVLQQSSGTVDFASESSNKKDYRKEIVDKHNALRRSVKPTARNMLQMKW
NSRAAQNAKRWADRCTFAHSPPHTRTVGKLRCGENIFMSTQPFAWSGVVQAWYDEVKKFV
YGIGAKPPGSVIGHYTQVVWYKSHLLGCASAKCSPTK--YLYVCQYCPAGNIKGSIATPY
KSGPPCGDCPSACVKGLCTNPCKHNDDFSNCKDLAKKTKCKTEWIKSKCPATCFCRNKII
>Cryptophis_nigrescens_B5G6G3
MIAFIVLLSLAAVLQQSSGTVDFASESSNKKDYRKEIVDKHNALRRSVKPTARNMLQMKW
NSHAAQNAKRWADRCTFAHSPPHTRTVGKLRCGENIFMSSQLFAWSGVVQAWYNEVKNFV
YGIGAKPPGSVIGHYTQVVWYKSHLLGCASAKCSSTK--YLYVCQYCPAGNIKGSIATPY
KSGPACGDCPSACVNGLCTNPCKYNDDFSNCKALAKKSKCKTEWIKSKCPATCFCHNKII
>Micrurus_paraensis_A0A2D4K348
MIAFIVLLSLAAVLQQSSGTVDFAFESSNKRENQKQIVDKHNALRRSVKPTARNMLQMEW
NSNAAQNAQRWADRCSFAHSPPHL-TVGNFSCGENLFMSSQPYAWSRVIQSWYDEHKNFV
YGVGAKPPGSVTGHYTQVVWYRSNLLGCAATRCSSSK--YIFICHYCPAGNIIGSIATPY
KSGPPCGDCPTACNNGLCTNPCKYKDDASNCQSLAKRDKCQTEWVKSKCPASCFCHTEII
>Micrurus_paraensis_A0A2D4K3A3
MIAFIVLLSLAAVLQQSSGTVDFAFESSNKRENQKQIVDKHNALRRSVKPTARNMLQMEW
NSNAAQNAQRWADRCSFAHSPPHL-TVGNFSCGENLFMSSQPYAWSRVIQSWYDEHKNFV
YGVGAKPPGSVTGHYTQVVWYRSNLLGCAATRCSSSK--YIFICHYCPAGNIIGSIATPY
KSGPPCGDCPTACNNGLCTNPCKYADFYRNCKSIVNRYGCQNALVRTYCRATCSCHNEII
>Micropechis_ikaheca_A0A024AX20
MIAFIVLLSLAAVLQQSSGTADFASESSIKRENQKQIVDKHNALRRSVRPTARNMLQMEW
NSHAAQNAKRWADRCSFSHSPPHLRTVGKFRCGENIFMSSQPFAWSKVIQAWYDENKKFV
YGVGANPPGSVIGHYTQVVWYKSYLLGCAFAKCSSSK--YLYVCQYCPAGNIRDSIATPY
KSGPPCGDCPSACVNGLCTNPCKHENDLSNCPSLVKKDRCQTEWIKSKCSASCFCHTEII
>Micropechis_ikaheca_A0A024AXG9
MIAFIVLLSLAAVLQQSSGTADFASESSIKRENQKQIVDKHNALRRSVRPTARNMLQMEW
NSHAAQNAKRWADRCSFSHSPPHLRTVGKFRCGENIFMSSQPFAWSKVIQAWYDENKKFV
YGVGANPPGSVIGHYTQVVWYKSYLLGCAFAKCSSSK--YLYVCQYCPAGNIRDSIATPY
KSGPPCGDCPSACVNGLCTNPCKHENDLSNCPSLVKKDRCQTEWIKSKCSASCFCHTEII
>Micropechis_ikaheca_A0A024AYC5
MIAFIVLLSLAAVLQQSSGTVDFASESSIKRENQKQIVDKHNALRRSVRPTARNMLQMEW
NSHAAQNAKRWADRCSFSHSPPHLRTVGKFRCGENIFMSSQPFAWSKVIQAWYDENKKFV
YGVGANPPGSVIGHYTQVVWYKSYLLGCAFAKCSSSK--YLYVCQYCPAGNIRDSIATPY
KSGPPCGDCPSACVNGLCTNPCKHENDLSNCPSLVKKDRCQTEWIKSKCSASCFCHTEII
>Dendroaspis_viridis_GHPC01000560
MIAFIVLLSLAAVLHQSSGIVDFASESSNKRENQKQIVDKHNALRRSVRPTAKNMLQMEW
NSDAAKNAKSWAEKCSFAHSPPRLRTVGKFSCGENLFMSSQPYAWSNVIQSWYDENKKFV
YGVGANPPGSVIGHFTQIVWYKSHLLGCGAARCSSSK--YLYVCQYCPAGNIIGSIATPY
KSGPPCGDCPSACVNGLCTNPCKYEDVFSNCQSLVKQTGCQTEWMKSKCSASCFCHTEIK
>Vermicella_annulata_R4G7L7
MIAFIVLLSLAAVLQQSSGSVDFASESSNKREIQKQIVDKHNALRRSVKPTARNMLQMEW
NSRAAQNAQRWAHSCSFDHSPPHTRTVGKLSCGENIFMSSQPFAWSRIIQAWYDENKEFV
YGIGAKPPGSVIVHYTQIVWYKSHLLGCASARCSSSK--YLYVCQYCPAGNIRGSTATPY
KSGPPCGDCPSACVNGLCTNPCKYKDDLSNCKSLARNSRCQTEWIKSKCPASCFCHTEII
>Brachyurophis_roperi_R4G2Q3
MIAFIVLLSLAAVLQQSSGTVDFASESSNKTGYQKQIVDKHNALRRSVKPTARNMLQMEW
NSRAAQNAKRWADKCSFAHSPPHRRTVGKLRCGENIFMSSQPFAWSRVIQAWYDENKKFV
YGTGAKPPGSVIGHYTQIVWYKSHLLGCASARCSSSK--YLYVCQYCPAGNIRGSIATPY
KSGPPCGDCPSACVNGLCTNPCKYENDFSNCKSLARKTKCQTEWTKSKCPASCFCRTEII
>Laticauda_semifasciata_Q8JI38
MIAFIVLLSLAAVLQQSSGTVDFASESSNKRENQKEIVDKHNALRRSVRPTARNMLQMEW
NSDAAQNAQRWADRCSFAHSPSHLRTVGKFSCGENLFMSSQPYAWSRVIQSWYDENKNFI
YDVGANPPGSVIGHYTQIVWYKSHLLGCAAARCSSSK--YLYVCQYCPAGNIIGSIATPY
KSGPPCGDCPSACVNGLCTNPCKHENEFTNCQSLVKQTGCQNTWIQSKCPASCFCRTEII
>Bungarus_candidus_F2Q6G2
MIAFVVLLSLAAVLQQSSGTVDFASESSNKRENQKQIVDKHNALRRSVRPTARNMLQMEW
NSNAAQNAKRWADRCTFAHSPPHLRTVGKFSCGENLFMSSQPYAWSKVIQSWYDENKKFV
YGVGANPPGSVIGHYTQIVWYKSHLLGCAVTRCSSSK--YIYVCQYCPAGNIIGSTATPY
KSGPPCGDCPSACVNGLCTNPCKYNDDYTNCKSLAKQDRCQTEWIKSKCGASCFCRTEII
>Bungarus_candidus_F2Q6G3
MIAFVVLLSLAAVLQQSSGTVDFASESSNKRENQKQIVDKHNALRRSVRPTARNMLQMEW
NSNAAQNAKRWADRCTFAHSPPHLRTVGIFSCGENLFMSSQPYAWSKVIQSWYDENKKFV
YGVGANPPGSVIGHYTQIVWYKSHLLGCAVTRCSSSK--YIYVCQYCPAGNIIGSTATPY
KSGPPCGDCPSACVNGLCTNPCKYNDDYTNCKSLAKQDRCQTEWIKSKCGASCFCRTEII
>Naja_kaouthia_P84808
MIAFIVLLSLAAVLQQSSGTVDFASESSNKRENQKQIVDKHNALRRSVRPTARNMLQMEW
NSNAAQNAKRWADRCSFAHSPPHLRTVGKIGCGENLFMSSQPYAWSRVIQSWYDENKKFV
YGVGANPPGSVIGHYTQIVWYNSHLLGCGAAKCSSSK--YLYVCQYCPAGNIIGSIATPY
KSGPPCGDCPSACVNGLCTNPCKHHNVFSNCQSLAKQNACQTEWMKSKCAASCFCRTEII
>Naja_atra_Q7ZZN8
MIAFIVLLSLAAVLQQSSGTVDFASESSNKRENQKQIVDKHNALRRSVRPTARNMLQMEW
NSNAAQNAKRWADRCSFAHSPPHLRTVGKIGCGENLFMSSQPYAWSRVIQSWYDENKKFV
YGVGANPPGSVIGHYTQIVWYNSHLLGCGAAKCSSSK--YLYVCQYCPTGNIIGSIATPY
KSGPPCGDCPSACVNGLCTNPCKHHNVFSNCQSLAKQNACQTEWMKSKCAASCFCRTEII
>Ophiophagus_hannah_V8NKT2
MIAFIFLLSLAAVLQQSSGTVDFASESSNKRENQKQIVDKHNALRRSVKPTARNMLQMEW
NSNAAQNAKRWADRCSFAHSPPHLRTVGKFSCGENLFMSSQPYAWSRVIQSWYDENKKFV
YGVGANPPGSVIGHYTQIVWYKSHLLGCAAARCSSSK--YLYVCQYCPAGNIRGSIATPY
KSGPPCGDCPSACVNGLCTNPCKYKDDFSNCQSLAKQTKCQTEWIKSKCPASCFCRTEII
>Ophiophagus_hannah_C1JZW4
MIAFT-LLSLAAVLQQSSGTVDFASESSNKRENQKQIVDKHNALRRSVKPTARNMLQMEW
NSNAAQNAKRWADRCSFAHSPPHLRAVGKFSCGENLFMSSQPYAWSRVIQSWYDENKKFV
YGVGANPPGSVIGHYTQIVWYKSHLLGCAAARCSSSK--YLYVCQYCPAGNIRGSIATPY
KSGPPCGDCPSACDNGLCTNPCKYKDDFSNCQSLAKQTKCQTEWIKSKCPASCFCHNKII
>Daboia_russelii_F2Q6F3
-------------------SVDFDSESPRKPEIQNEIVEFHNSLRRSVNPTASNMLKMEW
YPEAAANAERWAFRCILDHSPYNSRVIGGIKCGENIYMSSNPIKWIEIIRKWHDEKKNFI
YGKGANPSNAVVGHYTQVVWYKSYRIGCAAAYCPSSAYKYFYVCQYCPAGNIVGRTATPY
KSGQPCGDCPSACDNGLCTNPCRREDVFTNCIDMAKGRSCQDNYMKLNCPAACFCRNEIK
>Atheris_nitschei_F2Q6E2
MIAFIVLPILAAVLQQSSGSVDFDSESPRKPEIQNEIVEFHNSLRRSVNPTASNMLKMEW
YPEAAANAERWAFRCILDHSPYNSRVIGGIKCGENIYMSSNPIKWIEIIRKWHDEKKNFI
YGKGANPSNAVVGHYTQVVWYKSYRIGCAAAYCPSSAYKYFYVCQYCPAGNIVGRTATPY
KSGQPCGDCPSACDNGLCTNPCRREDVFTNCIDMAKGRSCQDNYMKLNCPAACFCHNEIK
>Tropidolaemus_subannulatus_CRiSP_00
MIAFIVLPILAVVLQQSSGSVDFDSESPRNPEIQNKIIDLHNSLRRSVNPTASNMLKMEW
YPEAATNAERWAYRCIEEHSSRNSRVVEEINCGENIYMSSNPMKWTEIIHAWYGEYKNFK
YGAGADPSNAVIGHYTQMVWYKSYRAGCAAAYCPSSEYSYFYVCQYCPEGNIIGKSAFPY
TSGPPCGDCPSACDYGLCTNPCTEKDMYINCNSLVQQSGCQDKRMQSYCPASCFCQNKII
>Echis_coloratus_P0DMT4
-------------------NVDFDSESPRKPEIQNEIIDLHNSLRRSVNPTASNMLRMEW
YPEAAANAERWAFRCTLNHSPRDSRVIDGIKCGENIYMSPYPIKWTAIIHKWHDEKKNFV
YGIGASPANAVIGHYTQIVWYKSYRGGCAAAYCPSSAYKYFYVCQYCPAGNIIGKTATPY
KSGPPCGDCPSACDNGLCTNPCTREDEFINCNDLVKQ-GCQTDYLKSNCAASCFCHSEIK
>Echis_coloratus_A0A0A1WCN2
MIAFIVFPILAAVLQQSSGNVDFDSESPRKPEIQNEIIDLHNSLRRSVNPTASNMLRMEW
YPEAAANAERWAFRCTLNHSPRDSRVIDGIKCGENIYMSPYPIKWTAIIHKWHDEKKNFV
YGIGASPANAVIGHYTQIVWYKSYRGGCAAAYCPSSAYKYFYVCQYCPAGNIIGKTATPY
KSGPPCGDCPSACDNGLCTNPCTREDEFINCNDLVKQ-GCQTDYLKSNCAASCFCHSEIK
>Daboia_russelii_F2Q6F2
MIAFIVLPILAAVLQQSSGSVDFDSESPRRPEIQNEIVDLHNSLRRSVTPTASNMLKMEW
YPEAAANAERWAFRCILNHSPYNSRVIGGIKCGENIYMSPYPMKWTAIIHEWHKEKKDFV
YGQGASPANAVVGHYTQIVWYKSYRSGCAAAYCPSSEYNYFYVCQYCPAGNIIGKIATPY
TSGPPCGDCPSACDNGLCTNPCSHHDEFTNCKDLVKQ-GCHSNYLKTKCPASCFCHNEII
>Vipera_ammodytes_ammodytes_A0A1I9KNM0
MIAFIVLPILAAVLQQSSGSVDFDSESPRKPEIQNEIIDLHNSLRRSVNPTASNMLKMEW
YPEAAANAERWAFRCTYDHSPRNSRVIGGIECGENIYMSTSPMKWTAIIHEWHGEEKDFV
YGQGASPANAVVGHYTQIVWYKSYRSGCAAAYCPSSEYNYFYVCQYCPAGNIEGKTATPY
TSGPPCGDCPSACDNGLCTNPCTHEDKFTNCKDLVKQ-GCNNNYLKTNCPASCSCHNEII
>Vipera_berus_B7FDI1
MIAFLVLPILAAVLQQSSGNVDFDSESPRKPEIQNEIIDLHNSLRRSVNPTASNMLKMEW
YPEAAANAERWAFRCILSHSPRDSRVIGGIKCGENIYMSTSPMKWTAIIHEWHGEEKDFV
YGQGASPANAVVGHYTQIVWYKSYRSGCAAAYCPSSEYKYFYVCQYCPAGNMQGKTATPY
TSGPPCGDCPSACDNGLCTNPCTHEDKFTNCKDLVKQ-GCNNNYLKTNCPASCSCHNEII
>Vipera_berus_nikolskii_B7FDI0
------------------GNVDFDSESPRKPEIQNEIIDLHNSLRRSVNPTASNMLKMEW
YPEAAANAERWAFRCILSHSPRDSRVIGGIKCGENIYMSTSPMKWTAIIHKWHGEEKDFV
YGQGASPANAVVGHYTQIVWYKSYRSGCAAAYCPSSEYKYFYVCQYCPAGNMQGKTATPY
TSGPPCGDCPSACDNGLCTNPCTHEDKFTNCKDLVKQ-GCNNNYLKTNCPASCSCHNEII
>Bothrops_moojeni_A0A2H4N3D5
MIAFIVLLILAAVLQQSSGSVDFDSESPRKPEIQNEIVDLHNSLRKSVNPTASNMLKMEW
YPEAAANAERWAFRCIERHSLPNSRVIRGIKCGENIYMSPIPLKWTEIIHAWHDEYKNFK
YGTGAEPPTAVIGHYTQIVWYKSYLAGCAAAYCPSSSYKYFYVCQYCPAGNMRGKTATPY
KSGPPCGDCPSACDDGLCTNPCTKEDKFTNCDSMVQSSGCQDRQMQSECPATCFCQNKII
>Bothrops_atrox_A0A1L8D673
MIAFIVLLILAAVLQQSSGSVDFDSESPRKPEIQNEIVDLHNSLRKSVNPTASNMLKMEW
YPEAAANAERWAFRCIERHSLPNSRVIRGIKCGENIYMSPIPLKWTEIIHAWHDEYKNFK
YGTGAEPPTAVIGHYTQIVWYKSYLAGCAAAYCPSSSYKYFYVCQYCPAGNMRGKTATPY
KSGPPCGDCPSACDDGLCTNPCTKEDTFTNCDSMVQLSGCQDRQMQSECPATCFCQNKII
>Deinagkistrodon_acutus_F2Q6G1
-------------------SVDFDSESPRKPEIQNEIVDLHNSLRRSVNPTASNMLKMEW
YPEAAANAERWAYRCIEEHSSRDSRVLEGIKCGENIYMSPNPMKWTEIIHAWHGEYKDFK
YGVGADPPNAVTGHYTQIVWYKSHHFGCAAAYCPLSKYSHFYVCQYCPAGNIIGKIATPY
TSGPPCGDCPSACDNGLCTNPCAQEDKYTNCKSLLQQDSCQDAGMQSKCSASCFCQNKII
>Deinagkistrodon_acutus_F2Q6G0
-------------------SVDFDSESPRKPEIQNEIVDLHNSLRRSVNPTASNMLKMEW
YPEAAANAERWAYRCIEEHSSRDSRVLEGIKCGENIYMSPNPMKWTEITHAWHGEYKDFK
YGVGADPPNAVTGHYTQIVWYKSHHLVC-CCLCPLSKYSYFYVCQYCPAGNIIGKIATPY
TSGPPCGDCPSACDNGLCTNPCTQEDKYTNCKSLLQQDSCQDAGMQSKCSASCFCQNKII
>Azemiops_feae_F2Q6E3
MIAFIVLPILAAVLQQSSGSVDFDSESPRKPEIQNEIVDLHNSLRRSVNPTASNMLKMEW
YPEAAANAERWAFRCNEDHSPRDSRVLGGIKCGENIYMSTNPSKWTEIIHAWHGENKHFV
FGVGANPPNAVIGHYTQIVWYKSYRIGCAAAYCPSSEYSYFYVCQYCPAGNMRGKTATPY
KSGPTCGDCPSACDKGLCTNPCTVENKYTNCNSLVQQSSCQDEEIQSDCPATCFCQNKII
>Cerrophidion_godmani_F2Q6F6
MIAFIVLPILAAVLQQSSGNVDFDSESPRKPEIQNKIVDLHNSLRRSVNPTASNMLKMEW
YPEAAANAERWAYRCIESHSPRNSRVLGGIKCGENIYMSSIPITWNEIIHAWHGEYKDFI
FGVGANPPNAVTGHYTQIVWYKSYRIGCAAAYCPSSEYSYFYVCQYCPAGNIRGKTATPY
KSGPPCGDCPSACDDGLCTNPCTREDKYTNCNSLVQKSGCQDTWMQSNCPAICFCQNKII
>Agkistrodon_piscivorus_A0A194APP6
MIAFIVLPILAAVLQQSSGSVDFDSESPRKPEIQNQIVDLHNSLRRSVNPTASNMLKMEW
YPEAAANAERWAYRCIESHSPRNSRVLGGIKCGENIYMSSIPIKWTEIIHAWHGENKNFK
YGIGADPPNAVIGHFTQIVWYKSYLVGCAATYCPSSEYSYFYVCQYCPAGNIIGKIATPY
KSGPPCGDCPSACVNGLCTNPCKHEDVYSNCNDLMKQLSCQNNNMNSNCPASCFCHNEIK
>Agkistrodon_piscivorus_Q7ZTA0
MIAFIVLPILAAVLQQSSGSVDFDSESPRKPEIQNQIVDLHNSLRRSVNPTASNMLKMEW
YPEAAANAERWAYRCIESHSPRNSRVLGGIKCGENIYMSSIPIKWTEIIHAWHGENKNFK
YGIGADPPNAVIGHFTQIVWYKSYLVGCAAAYCPSSEYSYFYVCQYCPAGNIIGKIATPY
KSGPPCGDCPSACVNGLCTNPCTKEDKYTNCKSLVQQYGCQDKQMQSECSAICFCQNKII
>Agkistrodon_piscivorus_A0A194AMN4
MIAFIVLPILAAVLQQSSGSVDFDSESPRKPEIQNQIVDLHNSLRRSVNPTASNMLKMEW
YPEAAANAERWAYRCIESHSPRNSRVLGGIKCGENIYMSSIPIKWTEIIHAWHGENKNFK
YGIGADPPNAVIGHFTQIVWYKSYLVGCAAAYCPSSEYSYFYVCQYCPAGNIIGKIATPY
KSGPPCGDCPSACVNGLCTNPCTKEDKYTNCKSLVQQYGCQDKQMQSECSAICFCQNKII
>Calloselasma_rhodostoma_F2Q6F0
MIAFIVLPILAAVLQQSSGSVDFDSESPRKPEIQNKIVDLHNFLRRSVNPTASNMLKMEW
YPEAAANAERWAYRCIESHSPRDSRVLEGIKCGENIYMSPVPMKWTEIIHGWHGENKDFK
YGIGADPPNAVTGHYTQVVWYKSYRIGCAAAYCPSSKYSYFYVCQYCPAGNIIGKTATPY
KSGPPCGDCPSACDNGLCTNPCTKEDKYTNCKSLVQQIGCQNERMQSDCSAICFCQNKII
>Crotalus_viridis_F2Q6F1
-------------------SVDFDSESPRKPEIQNKIVDLHNFLRRSVNPTASNMLKMEW
YPEAAANAERWAYRCIESHSPRDSRVLEGIKCGENIYMSPVPMKWTEIIHAWHGENKDFK
YGIGADPPNAVIGHYTQVVWYKSYRIGCAAAYCPSSEYSYFYVCQYCPAGNIIGKTATPY
KSGPPCGDCPSACDNGLCTNPCTKEDKYTNCKSLVQQAGCQNERMQSDCSAICFCQNKII
>Crotalus_atrox_Q7ZT99
MIAFIVLPILAAVLQQSSGSVDFDSESPRKPEIQNKIVDLHNFLRRSVNPTASNMLKMEW
YPEAAANAERWAYRCIESHSPRDSRVLGGIKCGENIYMSPVPIKWTEIIHAWHGENKNFK
YGIGAVPPNAVTGHFSQVVWYKSYRIGCAAAYCPSSKYSYFYVCQYCPAGNIIGKTATPY
KSGPPCGDCPSACDNGLCTNPCTKEDKYTNCKSLVQQAGCQDKQMQSDCPAICFCQNKII
>Crotalus_oreganus_helleri_T1E6W3
MIAFIVLPILAAVLQQSSGSVDFDSESPRKPEIQNKIVDLHNFLRRSVNPTASNMLKMEW
YPEAAANAERWAYRCIESHSPRNSRVLEGIKCGENIYMSPVPIKWTEIIHAWHGENKDFK
YGIGADPPNAVIGHYTQVVWYKSYRIGCAAAYCPSSKYSYFYVCQYCPAGNIIGKTATPY
KSGPPCGDCPSACDNGLCTNPCTKEDKYTNCKSLVQQAGCQDKQMQSDCPAICFCQNKII
>Crotalus_oreganus_helleri_T1DP88
MIAFIVLPILAAVLQQSSGSVDFDSESPRKPEIQNKIVDLHNFLRRSVNPTASNMLKMEW
YPEAAANAERWAYRCIESHSPRDSRVLEGIKCGENIYMSPVPIKWTEIIHAWHGENKDFK
YGIGADPPNAVIGHYTQVVWYKSYRIGCAAAYCPSSKYSYFYVCQYCPAGNIIGKTATPY
KSGPPCGDCPSACDNGLCTNPCTKEDKYTNCKSLVQQAGCQDKQMQSDCPAICFCQNKII
>Crotalus_adamanteus_F8S0Y4
MIAFIVLPILAAVLQQSSGSVDFDSESPRKPEIQNKIVDLHNSLRRSVNPTASNMLKMEW
YPEAADNAERWAYRCIDSHSPRDSRVLGGIKCGENIYISPVPIKWTEIIHAWHGENKNFK
YGIGADPPNAVTGHFTQIVWYKSYHVGCAAAYCPSSEYSYFYVCQYCPAGNIRGKTATPY
KSGPPCGDCPSACDNGLCTNPCTKEDKYSNCKSLVQQAGCQDKQMQSDCSAICFCQNKII
>Crotalus_adamanteus_A0A0F7Z2U7
MIAFIVLPILAAVLQQSSGSVDFDSESPRKPEIQNKIVDLHNSLRRSVNPTASNMLKMEW
YPEAADNAERWAYRCIDSHSPRDSRVLGGIKCGENIYISPVPIKWTEIIHAWHGENKNFK
YGIGADPPNAVTGHFTQIVWYKSYHVGCAAAYCPSSEYSYFYVCQYCPAGNIRGKTATPY
KSGPPCGDCPSACDNGLCTNPCTKEDKYSNCKSLVQQAGCQDKQMQSDCSAICFCQNKII
>Crotalus_horridus_F2Q6E9
-------------------SVDFDSESPRKPEIQNEIVDLHNSLRRSVNPTASNMLKMEW
YPEAAANAERWAYRCIESHSPRDSRVLEGIKCGENIYMSPAPIKWTEIIHGWHGENKNFK
YGIGAEPSNAVTGHFTQIVWYKSYRVGCAAAYCPSSKYSYFYVCQYCPAGNIRGKTATPY
KSGPPCGDCPSACDNGLCTNPCTKEDKYSNCNSLVQQAGCQDKQMQSDCSAICFCQNKII
>Crotalus_horridus_T1D6R8
MIAFIVLPILAAVLQQSSGSVDFDSESPRKPEIQNKIVDLHNFLRRSVNPTASNMLKMEW
YPEAAANAERWAYRCIESHSPRDSRVLEGIKCGENIYMSPVPIKWTEIIHGWHGENKNFK
YGIGAEPSNAVTGHFTQIVWYKSYRVGCAAAYCPSSKYSYFYVCQYCPAGNIRGKTATPY
KSGPPCGDCPSACDNGLCTNPCTKEDKYSNCKSLVQQAGCQDKQMQSDCSAICFCQNKII
>Crotalus_horridus_F2Q6E8
-------------------SVDFDSESPRKPEIQNEIVDLHNSLRRSVNPTASNMLKMEW
YPEAAANAERWAYRCIESHSPRDSRVLEGIKCGENIYMSPVPIKWTEIIHGWHGENKNFK
YGIGAEPSNAVTGHFTQIVWYKSYRVGCAAAYCPSSKYSYFYVCQYCPAGNIRGKTATPY
KSGPPCGDCPSACDNGLCTNPCTKEDKYSNCKSLVQQAGCQDKQMQSDCSAICFCQNKII
>Crotalus_horridus_A0A0K8S072
MIAFIVLPILAAVLQQSSGSVDFDSESPRKPEIQNEIVDLHNSLRRSVNPTASNMLKMEW
YPEAAANAERWAYRCIESHSPRDSRVLEGIKCGENIYMSPVPIKWTEIIHGWHGENKNFK
YGIGAEPSNAVTGHFTQIVWYKSYRVGCAAAYCPSSKYSYFYVCQYCPAGNIRGKTATPY
KSGPPCGDCPSACDNGLCTNPCTKEDKYSNCKSLVQQAGCQDKQMQSDCSAICFCQNKII
>Crotalus_horridus_F2Q6E6
-------------------SVDFDSESPRKPEIQNEIVDLHNSLRRSVNPTASNMLKMEW
YPEAAANAERWAYRCIESHSPRDSRVLEGIKCGENIYVSPVPIKWTEIIHGWHGENKNFK
YGIGAEPSNAVTGHFTQIVWYKSYRVGCAAAYCPSSKYSYFYVCQYCPAGNIRGKTATPY
KSGPPCGDCPSACDNGLCTNPCTKEDKYSNCKSLVQQAGCQDKQMQSDCSAICFCQNKII
>Crotalus_horridus_F2Q6E7
-------------------SVDFDSESPRKPEIQNEIVDLHNSLRRSVNPTASNMLKMEW
YPEAAANAERWAYRCIESHSPRDSRVLEGIKCGENIYMSPVPIKWTEIIHGWHDENKNFK
YGIGAEPSNAVTGHFTQIVWYKSYRVGCAAAYCPSSKYSYFYVCQYCPAGNIRGKTATPH
KSGPPCGDCPSACDNGLCTNPCTKEDKYTNCKSLVQQAGCEDKQMQSDCSAICFCQNKII
>Crotalus_horridus_F2Q6E5
-------------------SVDFDSESPRKPEIQNEIVDLHNSLRRSVNPTASNMLKMEW
YPEAAANAERWAYRCIESHSPRDSRVLEGIKCGENIYMSPVPIKWTEIIHGWHGENKNFK
YGIGAEPSNAVTGHFTQIVWYKSYRVGCAAAYCPSSKYSYFYVCQYCPAGNIRGKTATPY
KSGPPCGDCPSACDNGLCTNPCTKEDKYTNCKSLVQQAGCEDKQIQSDCSAICFCQNKII
>Sistrurus_miliarius_barbouri_A0A194AS36
MIAFIVLPILAAVLQQSSGSVDFDSESPRKPEIQNKIVDLHNSLRRSVNPTASNMLKMEW
YPEAAANAERWAYRCIESHSPRDSRVLEGIQCGENIYMSSVPMKWTEIIHTWHGENKNFK
YGIGADPPNAVTGHYSQVVWYKSYRAGCAAAYCPSLEYSYFYVCQYCPAGNIIGKTATPY
KSGPPCGDCPSACDNGLCTNPCTKEDKYTNCKSLLQQVSCQDKKMQSDCSAICFCQNKII
>Sistrurus_miliarius_barbouri_A0A194AQ87
MIAFIVLPILVAVVQQSSGSVDFDSESPRKPEIQNKIVDLHNSLRRSVNPTASNMLKMEW
YPEAAANAERWAYRCIESHSPRDSRVLEGIQCGENIYMSSVPMKWTEIIHTWHGENKNFK
YGIGADPPNAVTGHYSQVVWYKSYRAGCAAAYCPSLEYSYFYVCQYCPAGNIIGKTATPY
KSGPPCGDCPSACDNGLCTNPCTKEDKYTNCKSLLQQVSCQDKKMQSDCSAICFCQNKII
>Sistrurus_catenatus_edwardsii_B0VXV6
MIALIVLPILAAVLQQSSGSVDFDSESPRKPEIQNKIVDLHNSLRRSVNPTASNMLKMEW
YSEAAANAERWAYRCIESHSPRDSRVLEGIKCGENIYMSSVPMKWTEIIHIWHGENKNFK
YGIGADPPNAVTGHYTQIVWYKSYRAGCAAAYCPSLEYSYFYVCQYCPAGNIRGKTATPY
KSGPPCGDCPSACDNGLCTNPCPKKIS-TQLPRFGPQAGCQDKQMQSDCSATCFCQNKII
>Sistrurus_tergeminus_A0A194ASQ9
MIALIVLPILAAVLQQSSGSVDFDSESPRKPEIQNKIVDLHNSLRRSVNPTASNMLKMEW
YSEAAANAERWAYRCIESHSPRDSRVLEGIKCGENIYMSSVPMKWTEIIHIWHGENKNFK
YGIGADPPNAVTGHYTQIVWYKSYRAGCAAAYCPSLEYSYFYVCQYCPAGNIRGKTATPY
KSGPPCGDCPSACDNGLCTNPCTKEDKYTNCKSLVQQAGCQDKQMQSDCSATCFCQNKII
>Sistrurus_tergeminus_A0A194ATN9
MIALIVLPILAAVLQQSSGSVDFDSESPRKPEIQNKIVDLHNSLRRSVNPTASNMLKMEW
YSEAAANAERWAYRCIESHSPRDSRVLEGIKCGENIYMSSVPMKWTEIIHIWHGENKNFK
YGIGADPPNAVTGHYTQIVWYKSYRVGCAAAYCPSLEYSYFYVCQYCPAGNIRGKTATPY
KSGPPCGDCPSACDNGLCTNPCTKEDKYTNCKSLVQQAGCQDKQMQSDCSATCFCQNKII
>Sistrurus_tergeminus_A0A194APW7
MIAFIVLPILAAVLQQSSGSVDFDSESPRKPEIQNKIVDLHNSLRRSVNPTASNMLKMEW
YPEAAANAERWAYRCIESHSPRDSRVLEGIKCGENIYMSSVPMKWTEIIHIWHSENKNFK
YGIGADPPNAVTGHYTQIVWYKSYRAGCAAAYCPSLEYSYFYVCQYCPAGNIRGKTATPY
KSGPPCGDCPSACDNGLCTNPCTKEDKYTNCKSLVQQAGCQDKQMQSDCSATCFCQNKII
>Sistrurus_tergeminus_A0A194ARS4
MIAFIVLPILAAVLQQSSGSVDFDSESPRKPEIQNKIVDLHNSLRRSVNPTASNMLKMEW
YPEAAANAERWAYRCIESHSPRDSRVLEGIKCGENIYMSSVPMKWTEIIHIWHGENKNFK
YGIGADPPNAVTGHYTQIVWYKSYRVGCAAAYCPSLEYSYFYVCQYCPAGNIRGKTATPY
KSGPPCGDCPSACDNGLCTNPCTKEDKYTNCKSLVQQAGCQDKQMQSDCSATCFCQNKII
>Gloydius_blomhoffii_Q8JI40
MIAFIVLPILAAVLQQSSGNVDFDSESPRKPEIQNEIVDLHNSLRRSVNPTASNMLKMEW
YPEAAANAERWAYRCIEDHSSPDSRVLEGIKCGENIYMSPIPMKWTDIIHIWHDEYKNFK
YGIGADPPNAVSGHFTQIVWYKSYRAGCAAAYCPSSEYSYFYVCQYCPAGNMRGKTATPY
TSGPPCGDCPSACDNGLCTNPCTQEDVFTNCNSLVQQSNCQHNYIKTNCPASCFCHNEIK
>Trimeresurus_gracilis_F2Q6F4
MIAFIVLPILAAVLQQSSGSVDFDSESPRKPEIQNEIVDLHNSLRRSVNPTASNMLKMEW
YPEAAANAERWAYGCIEEHSPRDSRVIEGIKCGENIYMSTNPRKWTEIIHAWHDEYKDFK
YGIGADPSNAVIGHYTQIVWYKSYRIGCAAAYCPSLEYSYFYVCQYCPVGNIIGKTATPY
TSGPPCGDCPSACDNGLCTNPCTEENMFTNCDSMVQKRSCQDNYIKSKCPASCFCQNKII
>Bothriechis_schlegelii_F2Q6E4
MIAFIVLPILAAVLQQSSGSVDFDSESPRKPEIQNEIVDLHNSLRRSVNPTASNMLKMEW
YPEAAANAERWAYGCIEEHSPRDSRVIEGIKCGENIYMSTNPRKWTEIIHAWHDEYKDFK
YGIGADPSNAVIGHYTQIVWYKSYRIGCAAAYCPSLEYSYFYVCQYCPAGNIIGKTATPY
TSGPPCGDCPSACDNGLCTNPCTEENMFTNCDSMIQKRSCQDNYIKSKCPASCFCQNKII
>Ovophis_okinavensis_T2HPR8
MIAFIVLPILAAVLQQSSGSVDFDSESPRKPEIQNEIVDLHNSLRRSVNPTASNMLKMEW
YPEAAANAERWAYRCIEEHSPRDSRVIEGIKCGENIYMSTNPRKWIEIIHAWHDEYKDFK
YGIGADPSNAVIGHYTQIVWYKSYRAGCAAAYCPSLEYSYFYVCQYCPAGNIVGKTATPY
KSGPPCGDCPSACDNGLCTNPCTEENKFINCNSMVQKSSCQDNYIKSICPASCFCQNKII
>Trimeresurus_stejnegeri_F2Q6F8
MIAFIVLPILAAVLQQSSGNVDFDSESPRKPEIQNEIVDLHNSLRRSVNPTASNMLRMEW
YPEAADNAERWAYRCIESHSSYESRVIEGIKCGENIYMSPYPMKWTDIIHAWHDEYKDFK
YGVGADPPNAVTGHYTQIVWYKSYRIGCAAAYCPSSPYSYFFVCQYCPAGNFIGKTATPY
TSGTPCGDCPSDCDNGLCTNPCTRENEFTNCDSLVQQSSCQDNYMKTNCPASCFCQNKII
>Trimeresurus_stejnegeri_F2Q6F7
MIAFIVLPILAAVLQQSSGNVDFDSESPRKPEIQNEIVDLHNSLRRSVNPTASNMLRMEW
YPEAADNAERWAYRCIESHSSYESRVIEGIKCGENIYMSPYPMKWTDIIHAWHDEYKDFK
YGVGADPPNAVTGHYTQIVWYKSYRIGCAAAYCPSSPYSYFFVCQYCPAGNFIGKTATPY
TSGTPCGDCPSDCDNGLCTNPCTQENKFTNCNTMVQQSSCQDNYMKTNCPASCFCQNKII
>Trimeresurus_stejnegeri_P60623
------LPILAAVLQQSSGNVDFDSESPRKPEIQNEIVDLHNSLRRSVNPTASNMLRMEW
YPEAADNAERWAYRCIESHSSYESRVIEGIKCGENIYMSPYPMKWTDIIHAWHDEYKDFK
YGVGADPPNAVTGHYTQIVWYKSYRIGCAAAYCPSSPYSYFFVCQYCPAGNFIGKTATPY
TSGTPCGDCPSDCDNGLCTNPCTRENKFTNCNTMVQQSSCQDNYMKTNCPASCFCQNKII
>Trimeresurus_stejnegeri_F2Q6F9
MIAFIVLPILAAVLQQSSGNVDFDSESPRKPEIQNEIVDLHNSLRRSVNPTASNMLRMEW
YPEAADNAERWAYRCIESHSSYESRVIEGIKCGENIYMSPYPMKWTDIIHAWHDEYKDFK
YGVGADPPNAVTGHYTQIVWYKSYRIGCAAAYCPSSPYSYFFVCQYCPAGNFIGKTATPY
TSGTPCGDCPSDCDNGLCTNPCTRENKFTNCNTMVQQSSCQDNYMKTNCPASCFCQNKII
>Protobothrops_flavoviridis_Q8JI39
MIAFIVLPILAAVLQQSSGNVDFDSESPRKPEIQNEIIDLHNSLRRSVNPTASNMLKMEW
YPEAAANAERWAYRCIESHSSRDSRVIGGIKCGENIYMATYPAKWTDIIHAWHGEYKDFK
YGVGAVPSDAVIGHYTQIVWYKSYRAGCAAAYCPSSKYSYFYVCQYCPAGNIIGKTATPY
KSGPPCGDCPSDCDNGLCTNPCTRENEFTNCDSLVQKSSCQDNYMKSKCPASCFCQNKII
>Protobothrops_flavoviridis_T2HP25
MIAFIVLPILAAVLQQSSGNVDFDSESPRKPEIQNEIIDLHNSLRRSVNPTASNMLKMEW
YPEAAANAERWAYRCIESHSSRDSRVIGGIKCGENIYMATYPAKWTDIIHAWHGEYKDFK
YGVGAVPSNAVVGHYTQIVWYKSYRAGCAAAYCPSSKYSYFYVCQYCPAGNIIGKTATPY
KSGPPCGDCPSDCDNGLCTNPCTRENEFTNCDSLVQKSSCQDNYMKSKCPASCFCQNKII
>Protobothrops_flavoviridis_A0A077L7I7
MIAFIVLPILAAVLQQSSGNVDFDSESPRKPEIQNEIIDLHNSLRRSVNPTASNMLKMEW
YPEAAANAERWAYRCIESHSSRDSRVIGGIKCGENIYMATYPAKWTDIIHAWHGEYKDFK
YGVGAVPSNAVVGHYTQIVWYKSYRAGCAAAYCPSSKYSYFYVCQYCPAGNIIGKTATPY
KSGPPCGDCPSDCDNGLCTNPCTRENEFTNCDSLVQKSSCQDNYMKSKCPASCFCQNKII
>Protobothrops_jerdonii_Q7ZZN9
MIAFIVLPILAAVLQQSSGNVDFDSESPRKPEIQNEIIDLHNSLRRSVNPTASNMLKMEW
YPEAAANAERWAYGCIESHSSRDSRVIEGIKCGENIYMSPYPMKWTDIIHAWHGEYKDFK
YGVGAVPSDAVVGHYTQIVWYKSYRIGCAAAYCPSAEYSYFYVCQYCPAGNMIGKTATPY
TSGPPCGDCPSDCDNGLCTNPCRQENKFTNCDSLVRQSSCQDNYMKTNCPASCFCHNEII
>Protobothrops_elegans_A0A077LA61
MIAFIVLPILAAVLQQSSGNVDFDSESPRKPEIQNEIIDLHNSLRRSVNPTASNMLKMEW
YPEAAANAERWAYRCIESHSSRDSRVIGGIKCGENIYMSPYPAKWTDIIHAWHGEYKNFK
YGVGAVPSNAVTGHYTQIVWYKSYRGGCAAAYCPSSKYRYFYVCQYCPAGNMIGKTATPY
TSGPPCGDCPSDCDNGLCTNPCRRENDFTNCDSLVQQSSCQDNYMKTNCFASCFCHNEII
>Protobothrops_mucrosquamatus_XP_015678374
MIAFIVLPILAAVLQQSSGNVDFDSESPRKPEIQNEIIDLHNSLRRSVNPTASNMLKMEW
YPEAAANAERWAYRCIESHSSRDSRVIGGIKCGENIYMSPYPAKWTDIIHAWHGEYKDFK
YGVGAVPSNAVTGHYTQIVWYKSYRGGCAAAYCPSSKYRYFYVCQYCPAGNMIGKTATPY
TSGPPCGDCPSDCDNGLCTNPCTQENTYSNCNSLVQQSSCQDNNMKTKCPASCFCQNKII
>Protobothrops_mucrosquamatus_P79845
MIAFIVLPILAAVLHQSSGNVDFDSESPRKPEIQNEIIDLHNSLRRSVNPTASNMLKMEW
YPEAAANAERWAYRCIESHSSRDSRVIGGIKCGENIYMSPYPAKWTDIIHAWHGEYKDFK
YGVGAVPSNAATGHYTQIVWYKSYRGGCAAAYCPSSKYRYFYVCQYCPAGNMIGKTATPY
TSGPPCGDCPSDCDNGLCTNPCTQENTYSNCNSLVQQSSCQDNNMKTKCPASCFCQNKII
>Malpolon_monspessulanus_unigene50323
MIAFVVLLSLVAVLQQSSGNVDFNSESPRRREKQKEIVDLHNSLRRSVRPSASNMLKMEW
YPEAASNAERWAYNCIIGHSSESSRIIEGIKCGENIYMSTNPRTWSSIIQSWYDEYKNFV
YGVGANPPGSVIGHYTQIVWYKSYRIGCAASYCPNAYYKYFYVCQYCPGGNRRDIANTPY
KVGSPCGDCPSACDNGLCTNPCKVEDVFINCNSLAKQSSCQSDYMKTNCPATCSC-----
>Psammophis_schokari_unigene52739
MIAFVVLLSLTVVLQQSSGNVDFNSELPSRREKQEEIVDLHNSFRRTVSPPASNMLKMGW
YPEAASNAQRWADNCVIDHSSESSRIINGIKCGENIAWSTNPRSWSEIIHSWHGEYKNFV
YGVGANPPGSVIGHYTQIVWYKSYLIGCAAAYCPKNYYKYFYVCQYCPAGNRIDIANTPY
KVGPPCGDCPSACDNGLCTNPCTVEDVFINCKSMVEQSGCQSDYIKENCPATCTCRNKII
>Psammophis_schokari_unigene489742
MIAFVVLLSLTVVLQQSSGNVDFNSELPSRREKQEEIVDLHNSFRRTVSPPASNMLKMGW
YPEAASNAQRWADNCVIDHSSESSRIINGIKCGENIAWSTNPRSWSEIIHSWHGEYKNFV
YGVGANPPGSVIGHYTQIVWYKSYRIGCAAVHCPENYYQYFYVCQYCLGGNRRDIANTPY
KVGPPCGDCPSACDNGLCTNPCKVEDEFINCKSMVEQSGCQSDYIKENCPATCTCRNKII
>Psammophis_schokari_unigene503591
MIAFVVLLSLAVVLQQSSGNVDFNSELPSRREKQEEIVDLHNSFRRTVSPPASNMLKMGW
YPEAASNAQRWADNCVIDHSSESSRIINGIKCGENIAWSTNPRSWSEIIHSWHGEYKNFV
YGVGANPPGSVIGHYTQIVWYKSYRIGCAAVHCPENYYQYFYVCQYCLGGNRRDIANTPY
KVGPPCGDCPSACDNGLCTNPCKVEDEFINCKSMVEQSGCQSDYIKENCPATCTCRNKI-
>Psammophis_subtaeniatus_unigene338504
MIAFVVVLSLAVVLQQSSGNVDFNSELPSRRQKQKEIVDLHNSFRRTVSPPASNMLKMGW
YPEAASNAQRWADNCVIDHSSESSRIINGIKCGENIAWSTNPRSWSEIIHSWHGEYKNFV
YGVGANPPGSVIGHYTQIVWYKSYRIGCAAVHCPQNYYQYFYVCQYCLGGNRRDIANTPY
KVGPPCGDCPSACDNGLCTNPCTVEDVFTNCKSMVEQSGCQSAYIKENCPATCTCRNKII
>Psammophis_subtaeniatus_unigene337213
MIAFVVLLSLAVVLQQSSGIVDFNSELPSRRQKQKEIVDLHNSFRRTVSPPASNMLKMGW
YPEAASNAQRWADNCVIDHSSESSRIINGIKCGENIAWSTNPRSWSEIIHSWHGEYKNFV
YGVGANPPGSVIGHYTQIVWYKSYRIGCAAVHCPQNYYQYFYVCQYCLGGNRRDIANTPY
KVGPPCGDCPSACDNGLCTNPCTVEDVFTNCKSMVEQSGCQSAYIKENCPATCTCRNKII
>Psammophis_subtaeniatus_unigene43611
MIAFVVLLSLAVVLQQSSGTVDFNSELPRNRKRQKEIVDKHNSFRRTVSPSASNMLKMGW
YPEAASKAHRWAYNCVIGHSSESSRIINGIKCGENIAWSTNPWSWSGIMKAWHDEYKNFV
FGVGANPPGSVIGHYTQIVWYKSYRIGCAAAYCPNNYYKYFYVCQYCPGGNRRDIANTPY
KVGPSCGDCPSACDNGLCTNPCTVEDVFINCKSLVAQRGCQSAYIKENCPATCTCRNKII
>Psammophis_schokari_unigene52719
MIAFVVLLSLAVVLQQSSGNVDFDSQSPRNRKTQKEIVDTHNSFRRTVSPSASNMLKMEW
YPEAASNAERWAYNCIIGHSSPSSRIINGIKCGENIAWSTNPWSWSGIMKAWHDEYKNFV
YGVGANPPGSVIGHYTQIVWYKSYLIGCAAAYCPNNDYKYFYVCQYCPAGNRIDIANTPY
KLGPSCGDCPSACDNGLCTNPCTVEDVFINCKSMVEQSGCQSDYIKENCPATCTCRNKII
>Psammophis_schokari_unigene52858
MIAFVVLLSLAVVLQQSSGNVDFDSQSPRNRKTQKEIVDTHNSFRRTVSPSASNMLKMEW
YPEAASNAERWAYNCIIGHSSPSSRIINGIKCGENIAWSTNPWSWSGIMKAWHDEYKNFV
YGVGANPPGSVIGHYTQIVWYKSYLIGCAAAYCPNNDYKYFYVCQYCPAGNRIDIANTPY
KLGPSCGDCPSACDNGLCTNPCTVEDVFINCKSMVEQSGCQSDYIKENCPATCTCRNKII
>Psammophis_schokari_unigene52701
MIAFVVLLSLAVVLQQSSGNVDFDSQSPRNRKTQKEIVDTHNSFRRTVSPSASNMLKMEW
YPEAASNAERWAYNCIIGHSSPSSRIINGIKCGENIAWSTNPWSWSGIMKAWHDEYKNFV
YGVGANPPGSVIGHYTQIVWYKSYLIGCAAAYCPNNDYKYFYVCQYCPAGNRIDIANTPY
KLGPSCGDCPSACDNGLCTNPCTVEDVFINCKSMVEQSGCQSDYIKENCPATCTCRNKII
>Psammophis_subtaeniatus_unigene43695
MIAFVVLLSVAVVLQQSSGNVDFDSESPRNQKTQKEIVDTHNSFRRTVSPSASNMLKMEW
YPEAASNAERWAYNCIIGHSSESSRIINGIKCGENIAWSTNPWSWSGIMKAWHDEYKNFV
FGVGANPPGSVIGHYTQIVWYKSYRIGCAAAYCPNNYYKYFYVCQYCPGGNRRDIANTPY
KVGPSCGDCPSACDNGLCTNPCTVEDVFINCKSLVEQSGCQSAYIKENCPATCTCRNKII
>Rhabdophis_tigrinus_AAZ75605
MIVF-ILLSLAAVLRQSFGNVDFNSESPRNPGKQQEIVNIHNSFRRSVRPTARNMLKMEW
YSEAASNAERWAYQCAYDHSPRSSRILNGIQCGENIFMASDPWAWTGIIQDWYDEYRNFV
YGVGANPPDSVTGHYTQIVWYKSYLVGCAAAYCPSSLYNYFYVCQYCPAGNIQGSTSTPY
ASGPTCADCPSNCDNGLCTNPCTHKDDYNNCNSLV--SDCQSDWDKSHCPATCFCKNKII
>Rhabdophis_subminiatus_unigene61121
MIVF-ILLSLAAVLRQSFGNVDFNSESPRNPGKQQEIVNIHNSFRRSVRPTARNMLKMEW
YSEAASNAERWAYQCAYDHSPRSSRILNGIQCGENIFMASDPWAWTGIIQDWYDEYRNFV
YGVGANPPDSVTGHYTQIVWYKSYLVGCAAAYCPSSLYNYFYVCQYCPAGNIQGSTSTPY
ASGPTCADCPSNCDNGLCTNPCTHKDDYNNCNSLV--SDCQSDWDKSHCPATCFCKNKII
>Rhabdophis_tigrinus_Q8JGT9
MIVF-ILLSLAAVLRQSFGNVDFNSESPRNPGKQQEIVNIHNSFRRSVRPTARNMLKMEW
YSEAASNAERWAYQCAYDHSPRSSRILNGIQCGENIFMASDPWAWTSIIQDWYDEYRNFV
YGVGANPPDSVTGHYTQIVWYKSYLVGCAAAYCPSSLYNYFYVCQYCPAGNIQGSTSTPY
ASGPTCADCPSNCDNGLCTNPCTHKDDYNNCNSLV--SDCQSDWDKSHCPATCFCKNKII
>Pseudoferania_polylepis_Q2XXQ2
MIVF-ILLSLAAVLQQFVADVNFESESPRRTEKQTEIVDMHNSFRRSVNPTARNMLKMEW
YPEAADNAERWAYQCIYDHSANSERVIGGIQCGENIYKSSNPRAWTEIIQSWYDEIQNFE
YGVGANPPGSVIGHYTQIVWYKSYRIGCAAAYCPSYPYNYFYVCQYCPTGNMEGLTATPY
TSGPTCADCPSHCDDGLCTNPCPITNTFTNCDSLLQQNSCEDSYIKTNCGASCFGQDK--
>Pseudoferania_polylepis_Q2XXQ3
MIVF-ILLSLAAVLQQFVADVNFESESPRRTEKQTEIVDMHNSFRRSVNPTARNMLKMEW
YPEAADNAERWAYQCIYDHSANSERVIGGIQCGENIYKSSNPRAWTEIIQSWYDEIQNFE
YGVGANPPGSVIGHYTQIVWYKSYRIGCAAAYCPSYPYNYFYVCQYCPTGNMEGLTATPY
TSGPTCADCPSHCDDGLCTNPCPITNTFTNCDSLLQQNSCEDSYIKTNCGASCFCQDKII
>Homalopsis_buccata_unigene8950
MIVF-ILLGLAAVLQQSVADVNFESESPRRTEKQTEIVDMHNSFRRSVNPTARNMLKMEW
YPEAADNAERWAYQCIYDHSAKYERVIGGIQCGENIFKSSNPRAWSEMIQDWYDEYKNFV
YGVGANPPGSMIGHYTQIVWYKSYRIGCAAAYCPSYPYNYFYVCQYCPAGNMEGLTATPY
TSGPTCADCPSHCDNGLCTNPCPILNKFTNCDSLLQQNSCEDSYITTNCAASCFCQDKII
>Cerberus_rynchops_D8VNS1
MIVF-ILLSLAAVLQQSVADVDFQSESPRRIEKQTEIVDMHNSFRRSVNPTARNMLKMEW
YPEAADNAERWAYQCIYDHSANYERVIGGIQCGENIYKSSNPRAWSEMIQDWYDEYKNFV
YGVGANPPGSMIGHYTQIVWYKSYRIGCAAAYCPSYPYNYFYVCQYCPVGNMEGLTATPY
TSGPTCADCPSHCDDGLCTNPCPINNVFTNCDSLLQQSSCEDSYITTNCGASCFCQDKII
>Phalois_mertensi_A0A182C5S6
MIVF-ILLSLAAVLQQSFGLVDFDSESPRRSNIQRVIVDTHNSYRRSVRPTASNMLKMKW
YPKAAVNAERWASLCVYDHSQNSDRVIDGIQCGENIYKSPIPISWTEIMQIWYDEYKEFV
YGVGANPPGSVIGHYTQMVWYKSYRIGCAASYCLSSKYNYFYVCQYCPSGNFEGRIATPY
KSGPTCGDCPSACDNKLCTNPCLRQNDFTNCPELVQQNSCQDDWTRSKCPASCLCKNKII
>Heterodon_nasicus_unigene75728
MIVF-ILLSLVAVLQQSFG-VDFNSESPRIPEKQTEIVEMHNSYRRSVSPTASNMLKMEW
YDEAAANAERWAARCSFDHSPESSRILEGIQCGENIYMSSNPKTWAQILTSWYDEYRFFI
FGVGANPRGSMIGHYTQIVWYKSYRVGCAAYYCPSSKYNYFYVCQYCPAGNFAGRTATPY
KSGPTCGDCPSACDNGLCTNPCLHEDALTNCNQLVKDFTCQHDFVKSNCPASCSCHN---
>Heterodon_nasicus_unigene19772
MIVF-ILLSLVAVLQQSFG-VDFNSESPRIPEKQTEIVETHNSYRRSVSPTASNMLKMEW
YDEAAANAERWAYRCAFDHSPESSRILEGIQCGENIYMSSNPKTWAQILTSWYDEYRFFI
FGVGANPRGSVIGHYTQIVWYKSYRVGCAAYYCPSSKYNYFYVCQYCPAGNFAGRTATPY
KSGPTCGDCPSACDNGLCTNPCLHEDALTNCNQLVKDFTCQHDFVKSNCPASCSCHNEII
>Heterodon_nasicus_unigene75633
MIVF-ILLSLVAVLQQSFG-VDFNSESPRIPEKQTEIVETHNSYRRSVSPTASNMLKMEW
YDEAAANAERWAAGCSYGHSPNSARILDGIQCGENIYMSSNPRTWAEILKSWYDEYRFFI
FGVGANPRGSVIGHYTQIVWYKSYRVGCAAYYCPSSKYNYFYICQYCPAGNFAGRTATPY
KSGPTCGDCPSACDNGLCTNPCLLQDVYTNCNELMEDYGCQDDFVMSNCPATCSCHNKII
>Hypsiglena_sp_A0A098M249
MIVF-ILLSLAAVLQQSFGYVDFNSQSPRRPEIQRKIVNTHNNYRRSVSPTASNMLRMEW
YSEAAANAERWAYQCYYDHSPNSDRILDGIQCGENIYMSSNPVEWDEIMQSWYDEHTNFI
FGVGANPRGSVTGHYTQIVWYKSYRIGCAAYYCPSSLYNYFYVCQYCPAGNFEGRTATPY
KSGPTCGDCPSACDNGLCTNPCTTEDKFTNCKELVQQAGCQDDYYKTNCPASCFCPNKII
>Hypsiglena_sp_A0A098M252
MIVF-ILLSLAAVLQQSFGY------SPRRPEIQRKIVNTHNNYRRSVSPTASNMLRMEW
YSEAAANAERWAYQCYYGHSPNSDRILDGIQCGENIYMSSNPVGWAEIMQSWYDEHTNFI
FGVGANPRGSVTGHYTQIVWYKSYRIGCAAYYCPSSLYNYFYVCQYCPAGNFEGRTATPY
KSGPTCGDCPSACDNGLCTNPCTTEDKFTNCKELVQQAGCQDDYYKTNCPASCFCPNKII
>Hypsiglena_sp_A0A098M199
MIVF-ILLSLAAVLQQSFGYVDFNSQSPRRPEIQRKIVNTHNNYRRSVSPTASNMLRMEW
YSEAAANAERWAYQCYYGHSPNSDRILDGIQCGENIYMSSNPVGWAEIMQSWYDEHTNFI
FGVGANPRGSVTGHYTQIVWYKSYRIGCAAYYCPSSLYNYFYVCQYCPAGNFEGRTATPY
KSGPTCGDCPSACDNGLCTNPCTTEDKFTNCKELVQQAGCQDDYYKTNCPASCFCPNKII
>Helicops_leopardinus_unigene59504
MIVF-ILLSLAAVLQQSFGLVDFNSESPRRPEIQNVIVDTHNSYRRSVSPTASNMLKMEW
YPEAAANAERWAYQCVYDHSQNSERVLDGIQCGENIYKSSNPRAWTEIMQSWYNEYRNFE
FGYGANPPGSVIGHYTQIVWYKSYRIGCAAAYCPSYPYNYFYVCQYCPGGNVEGRTATPY
TSGPTCGDCPSACDNGLCTNPCLREDVFINCKDLVRQSSCQGDYIKTNCPATCFCKNKII
>Borikenophis_portoricensis_A0A346CLV8
MIVF-ILLSLAAVLQQSFGLVDFNSESPRRPEIQRVIVDMHNSYRRSVNPTASNMLKMEW
YSEAASNAERWAYQCAYDHSLNSERVLEGIQCGENIYMSSELMEWTEIMQSWYDEYQNFI
FGVGANPLGSVIGHYTQIVWYKSYRIGCALAYCPSSLYNYFYVCQYCPAGNFAGRTATPY
KRGPTCGDCPSACDNGLCTNPCLHKNEYTNCNELVQQNSCQDDWTKSKCTATCFCKNKII
>Borikenophis_portoricensis_A0A346CLV9
MIVF-ILLSLAAVLQQSFGLVDFNSESPRRPEIQRVIVDMHNSYRRSVNPTASNMLKMEW
YSEAASNAERWAFQCAYDHSLNSERVLEGIQCGENIYMSSELMEWTEIMQSWYDEYQNFI
FGVGANPLGSVIGHYTQIVWYKSYRIGCALAYCPSSLYNYFYVCQYCPAGNFAGRTATPY
KRGPTCGDCPSACDNGLCTNPCLHKNEYTNCNELVQQNSCQDDWTKSKCTATCFCKNKII
>Borikenophis_portoricensis_A0A346CLW0
MIVF-ILLSLAAVLQQSFGLVDFNSESPRRPEIQRVIVDMHNSYRRSVNPTASNMLKMEW
YSEAASNAERWAYQCAYDHSLNSERVLEGIQCGENIYMSSDLMEWTEIMQSWYDEYQNFI
FGVGANPLGSVIGHYTQIVWYKSYRIGCALAYCPSSLYNYFYVCQYCPAGNFAGRTATPY
KRGPTCGDCPSACDNGLCTNPCLHKNEYTNCNELVQQNSCQDDWTKSKCTATCFCKNKII
>Borikenophis_portoricensis_A0A346CLV7
MIVF-ILLSLAAVLQQSFGLVDFNSESPRRPEIQRVIVDMHNSYRRSVNPTASNMLKMEW
YSEAASNAERWAFQCAYDHSLNSERVLEGIQCGENIYMSSDLMEWTEIMQSWYDEYQNFI
FGVGANPLGSVIGHYTQIVWYKSYRIGCALAYCPSSLYNYFYVCQYCPAGNFAGRTATPY
KRGPTCGDCPSACDNGLCTNPCLHKNEYTNCNELVQQNSCQDDWTKSKCTATCFCKNKII
>Philodryas_chamissonis_A0A0B4SXI8
MIVF-ILLSLAAVLQQSFGLVDFNSESPRRPEIQRVIVDTHNSYRRTVSPTASNMLRMEW
YAEAAANAERWASLCAYDHSQNSDRVLDGIQCGENIYMSSNPRSWTEIMQLWYDEYKNFF
FGVGANPPGSVIGHYIQIVWYKSSRVGCAAYYCPSSLYNYFYVCQYCPAGNFAGRTATPY
NSGPTCGDCPSACDNGLCTNPCLRQNEFPNCDELVQQSSCQDDWIKSNCAATCFCKNKII
>Philodryas_olfersii_Q09GJ9
MIVF-ILLSLAAVLQQSFGLVDFNSESPRRPEIQRVIVDTHNSYRRTVSPTASNMLRMEW
YAEAAANAERWASLCAYDHSQNSDRVLDGIQCGENIYMSSNPRSWTEIMQSWYDEYKNFD
FGYGANPPGSVIGHYTQIVWYKSYRIGCAAYYCPSSLYNYFYVCQYCPAGNFAGRTATPY
NSGPTCGDCPSACDNGLCTNPCSEKNEFTNCNELVQQSSCQDDWIKSNCAATCFCKNKII
>Micrurus_paraensis_A0A2D4K359
MIIF-ILLSLAAVLQQSFGNVDFNSESTRRKQKQKEIVDLHNSFRRSVSPTASNMLKMKW
YPEAASNAERWTNNCILDHSPETLRILEGIQCGENIYMSGNPRAWTEIIQLWHDKYKNFV
YGIGANPPGSITGHYTQIVWYKSYRIGCAVNYCPSSEYEYFYVCQYCPSGNFQGSTATPY
KLGPPCGDCPSACDNGLCTNPCKYADFYRNCKSIVNRYGCQNALVRTYCRATCSCHNEII
>Ahaetulla_prasina_A0A346CLY3
MIVF-ILLSLAAVLQQSFGKVDFNSESTRRREKQREIVDMHNSFRRSVSPTASNMLKMDW
YDEAATSAEYWASVCAYDHSPDSSRTLNGILCGENIYMSSNPRAWSEVIQSWYDEYKDFI
YGVGANPPGSVTGHYTQIVWYNSYLLGCAASYCPSSPYNYFYVCQYCPIGNLRGSTATPY
KSGPTCGDCPSACDNGLCTNPCTYKNEYTNCKSLAEQSSCQDDWIQTKCPATCFCPDKII
>Ahaetulla_prasina_A0A346CM05
MIVF-ILLSLAAVLQQSFGKVDFNSESTRRREKQREIVDMHNSFRRSVSPTASNMLKMDW
YDEAATSAEYWASVCAYDHSPDSSRTLNGILCGENIYMSSNPRAWSEVIQSWYDEYKDFI
YGVGANPPGSVTGHYTQIVWYNSYLLGCAASYCPSSPYNYFYVCQYCPIGNLRGSTATPY
KSGPTCGDCPSACDNGLCTNPCTYKNEYTNCKSLAEQSSCQDDWIQTKCPATCFYPDKII
>Naja_atra_Q7T1K6
MIAF-SLLCFAAVLQQSFGNVDFNSESTRRKKKQKEIVDLHNSLRRRVSPTASNMLKMEW
YPEAASNAERWANTCSLNHSPDNLRVLEGIQCGESIYMSSNARTWTEIIHLWHDEYKNFV
YGVGANPPGSVTGHYTQIVWYQTYRAGCAVSYCPSSAWSYFYVCQYCPSGNFQGKTATPY
KLGPPCGDCPSACDNGLCTNPCTIYNKLTNCDSLLKQSSCQDDWIKSNCPASCFCRNKII
>Naja_kaouthia_P84805
MIAF-SLLCLAAVLRQSFGNVDFNSESTRRKKKQKEIVDLHNSLRRRVSPTASNMLKMEW
YPEAASNAERWANTCSLNHSPDNLRVLEGIQCGESIYMSSNARTWTEIIHLWHDEYKNFV
YGVGANPPGSVTGHYTQIVWYQTYRAGCAVSYCPSSAWSYFYVCQYCPSGNFQGKTATPY
KLGPPCGDCPSACDNGLCTNPCTIYNKLTNCDSLLKQGSCQDDWIKSNCPASCFCRNKII
>Aspidelaps_scutatus_intermedius_GHOC01000106
MIAF-SLLCFAAVLQQSFGNVDFNSESTRRKNKQKEIVDLHNSLRRSVSPTASNMLKMEW
YPEAASSAERWANNCILDHSPDYLRVLEGIQCGENIYMSSNARAWTEIIQLWHDEYKHFV
YGIGANPPGSMIGHYTQIVWYKSYRVGCAVNYCPSAEYNYFYVCQYCPSGNFEGKIATPY
KSGPTCGDCPSACDNGLCTNPCTIKNEFTNCDTLVKESSCQDDWIKKNCPATCFCKNKII
>Ophiophagus_hannah_Q7ZT98
MIAF-TLLSLAAVLQQSFGNVDFNSESTRRQKKQKEIVDLHNSLRRSVSPTASNMLKMQW
YPEAASNAERWASNCNLGHSPDYSRVLEGIECGENIYMSSNPRAWTEIIQLWHDEYKNFV
YGVGANPPGSVTGHYTQIVWYKTYRIGCAVNYCPSSEYSYFYVCQYCPSGNMRGSTATPY
KSGPTCGDCPSACDNGLCTNPCTLYNEYTNCDSLVKQSSCQDEWIKSKCPASCFCHNKII
>Thelotornis_mossambicanus_CRiSP_01
MFVF-ILLSLAAVLQQSFGNVDFNSESPRIKAKQKEIVDKHNAYRRSVSPTASNMLRMEW
YSEAASNAERWAYRCVLDHSPKSSRILNGIKCGENIYMSSIPMTWIDIIKLWHDEYKNFI
YGVGANPPGSVIGHYTQIVWYKSYRVGCAAAYCPSSSYNYFYVCQYCPTGNF-GSTATPY
KSGPTCGDCPSACDNGLCTNPCSDEDVFTNCKSLVEQSNCQDDYIRKNCIATCFCPNKIK
>Thelotornis_mossambicanus_CRiSP_03
MFVF-ILLSLAAVLQQSFGNVDFNSESPRIKAKQKEIVDKHNAYRRSVSPTASNMLRMEW
YSEAASNAERWAYRCVLDHSPKSSRILNGIKCGENIYMSSIPMTWIDIIKLWHDEYKNFI
YGVGANPPGSVIGHYTQIVWYKSYRVGCAAAYCPSSSYNYFYVCQYCPTGNF-GSTATPY
KSGPTCGDCPSACDNGLCTNPCTREDVFTNCKSLVEQSNCQDDYIRKNCIATCFCPNKIK
>Diholidus_typus_Q2XXQ4
MFVF-ILLSLAAVLQQSFGNVDFNSESPRIKAKQREIVDKHNAFRRSVRPTASNMLRMEW
YSEAASNAERWAYRCVLDHSPETSRILNGIQCGENIYMSSIPRTWIDIIKLWHDEYKNFI
YGVGANPPGSIIGHYTQIVWYKSYRIGCAASYCPSSSYDYFYVCQYCPTGNFGGLTATPY
KSGPTCGDCPSACDNGLCTNPCSREDVFTNCKSLVAKSNCQDDYIRKNCLATCFCPNK--
>Diholidus_typus_Q2XXQ5
MFVF-ILLSLAAVLQQSFGNVDFNSESPRIKAKQREIVDKHNAFRRSVRPTASNMLRMEW
YSEAASNAERWAYRCILDHSPKTSRILNGIKCGENIYMSSIPMTWIDIIKLWHDEYKNFI
YGVGANPPGSVIGHYTQIVWYKSYRVGCAASYCPSSSYNYFYVCQYCPAGNFAGLTATPY
KSGPTCGDCPSACDNGLCTNPCSREDVFMNCKSLVAQSNCQDDYIRKNCPATCFCPNK--
>Diholidus_typus_Q2XXQ6
MFVF-ILLSLAAVLQQSFGNVDFNSESPRIKAKQREIVDKHNAFRRSVRPTASNMLRMEW
YSEAASNAERWAYRCILDHSPKTSRILNGIKCGENIYMSSIPMTWIDIIKLWHDEYKNFI
YGVGANPPGSVIGHYTQIVWYKSYRVGCAASYCPPSSYNYFYVCQYCPAGNFAGLTATPY
KSGPTCGDCPSACDNGLCTNPCSREDVFMNCKSLVAQSNCQDDYIRKNCPATCFCPNK--
>Trimorphodon_biscutatus_Q2XXP4
MIVF-ILLSLAAVLEQSFGNVDFNSESPRRPEKQKEIVDRHNSFRRSVRPTASNMLKMEW
YSEAASNAERWAYRCNLGHSPDSSRILDGIKCGENIYMSSNPRAWTEILQLWYDEYKNFV
YGVGANPPGSVTGHFSQMVWYKSYRIGCAAAYCPSSGYSYFYVCQYCPIGNIEGSTATPY
KSGPTCGDCPSACDNGLCTNPCLREDKFTNCKSLVQQNSCQHDWTRKNCPATCFCHN---
>Spilotes_sulphureus_A0A346CIA6
MIVF-ILLSLAAVLQQSFGDVDFDSESPRRQDKQKEIVDMHNSFRRSVSPTASNMLKMEW
YSEAASNAERWAYRCVLNHSPDSSRILEGIQCGENIYKSSNPRAWTEIIQLWHDEDKHFI
YGVGANPQGSVIGHYTQIVWYKSYRIGCAASYCPSSEYSYFYVCQYCPGGNLRGSTATPY
KSGPTCGDCPSACDNGLCTNPCLHQNKFTNCKSLVQQSNCQDDWIKSNCPASCFCHNEII
>Boiga_trigonata_CRiSP_00
MIVF-ILLSLAAVMQQSFGNVDFNSESPRRKNKQKEIVDMHNSFRRSVRPTASNMLKMEW
YSEAASNAERWAYRCILGHSSDSSRILGGIQCGENIYMSSIPLTWAKIIQSWYDEYKNFV
YGVGANPPGSVIGHYTQIVWYKSHLIGCAAAYCPSSSYSYFYVCQYCPAGNFAGLTATPY
KSGPTCGNCPSACDNGLCTNPCLRNDVFTNCKSLVAQSNCQDDWIKENCPATCFCRTEII
>Boiga_irregularis_A0A0B8RZW7
MIVF-ILLSLAAVLQQSFGNVDFNSESPRRKNKQKEIVDMHNSFRRSVSPTARNMLKMEW
YSEAASNAERWAYKCILDHSPDSSRILDGIQCGENIYMSSNPRAWTEIIQSWYDEYKNFV
YGVGANPQGSVIGHYTQIVWYKSYRIGCAASYCPSSSYSYFYVCQYCPAGNWNGLTATPY
KLGPTCGDCPSACDNGLCTNPCLYKDTFTNCKSLVEQSNCQDDWIRENCPATCFCRTEII
>Boiga_irregularis_Sulawesi_CRiSP_00
MIVF-ILLSLAAVLQQSFGNVDFNSESPRRKNKQKEIVDMHNSFRRSVSPTARNMLKMEW
YSEAASNAERWAYKCILDHSPDSSRILDGIQCGENIYMSSNPRAWTEIIQSWYDEYKNFV
YGVGANPQGSVIGHYTQIVWYKSYRIGCAASYCPSSSYSYFYVCQYCPAGNWNGLTATPY
KLGPTCGDCPSACDNGLCTNPCLYKDTFTNCKSLVEQSNCQDDWIRENCPATCFCRTEII
>Boiga_irregularis_A0A0B8RYV8
MIVF-ILLSLAAVLQQSFGNVDFNSESPRRKNKQKEIVDMHNSFRRSVSPTARNMLKMEW
YSEAASNAERWAYKCILDHSPDSSRILDGIQCGENIYMSSNPRAWTEIIQSWYDEYKNFV
YGVGANPQGSVIGHYTQIVWYKSYRIGCAASYCPSSSYSYFYVCQYCPAGNWNGLTATPY
KLGPTCGDCPSACDNGLCTNPCLYKDTFTNCKSLVEQSNCQDDWIRENCPATCFCHTEII
>Boiga_irregularis_Brisbane_CRiSP_00
MIVF-ILLSLAAVLQQSFGNVDFNSESPRRKNKQKEIVDMHNSFRRSVSPTARNMLKMEW
YSEAASNAERWAYKCILDHSPDSSRILDGIQCGENIYMSSIPLAWTEIIQSWYDEYKNFV
YGVGANPPGSVIGHYTQIVWYKSYRIGCAASYCPSSSYSYFYVCQYCPAGNWNGLTATPY
KLGPTCGDCPSACDNGLCTNPCLYKDTFTNCKSLVEQSNCQDDWIRENCPATCFCRTEII
>Boiga_irregularis_A0A0B8RS09
MIVF-ILLSLAAVLQQSFGNVDFNSESPRRKNKQKEIVDMHNSFRRSVSPTARNMLKMEW
YSEAASNAERWAYKCILDHSPDSSRILDGIQCGENIYMSSIPLAWTEIIQSWYDEYKNFV
YGVGANPQGSVIGHYTQIVWYKSYRIGCAASYCPSSSYSYFYVCQYCPAGNWNGLTATPY
KLGPTCGDCPSACDNGLCTNPCLYKDTFTNCKSLVEQSNCQDDWIRENCPATCFCHTEII
>Boiga_irregularis_A0A0B8RV95
MIVF-ILLSLAAVLQQSFGNVDFNSESPRRKNKQKEIVDMHNSFRRSVSPTARNMLKMEW
YSEAASNAERWAYKCILDHSPDSSRILDGIQCGENIYMSSIPLAWTEIIQSWYDEYKNFV
YGVGANPQGSVIGHYTQIVWYKSYRIGCAASYCPSSSYSYFYVCQYCPAGNWNGLTATPY
KLGPTCGDCPSACDNGLCTNPCLYKDTFTNCKSLVEQSNCQDDWIRENCPATCFCRTEII
>Boiga_irregularis_A0A2Z4N9X2
MIVF-ILLSLAAVLQQSFGNVDFNSESPRRKNKQKEIVDMHNSFRRSVSPTARNMLKMEW
YSEAASNAERWAYKCILDHSPDSSRILDGIQCGENIYMSSIPLAWTEIIQSWYDEYKNFV
YGVGANPRGSVIGHYTQIVWYKSYRIGCAASYCPSSSYSYFYVCQYCPAGNWNGLTATPY
KLGPTCGDCPSACDNGLCTNPCLYKDTFTNCKSLVEQSNCQDDWIRENCPATCFCHTEII
>Boiga_nigriceps_CRiSP_00
MIVF-ILLSLAAVLQQSFGNVDFNSESPRRKNKQKEIVDMHNSFRRSVSPTARNMLKMEW
YSEAASNAERWAYKCILDHSPDSSRILDGIQCGENIYMSSIPLAWTEIIQSWYDEYKNFV
YGVGANPRGSVIGHYTQIVWYKSYRIGCAASYCPSSSYSYFYVCQYCPAGNWNGLTATPY
KLGPTCGDCPSACDNGLCTNPCLYKDTFTNCKSLVEQSNCQDDWIRENCPATCFCRTEII
>Boiga_dendrophila_dendrophila_CRiSP_00
MIVF-ILLSLAAVLQQSFGNVDFNSESPRRKNKQKEIVDMHNSFRRSVNPTASNMLKMEW
YSEAASNAERWAYRCILDHSSDPSRILGGIQCGENIYMSSIPLAWTEIIQLWYDEYKNFI
YGVGANPPGSVIGHYTQIVWYKSYRIGCAAVYCPSSEYSYFYVCQYCPTGNWNGLTATPY
KSGPTCGDCPSACDNGLCTNPCLRKNELTNCKSLVEQSNCQDDWIRGNCPATCFCHTEII
>Boiga_dendrophila_gemmicincta_CRiSP_00
MIVF-ILLSLAAVLQQSFGNVDFNSESPRRKNKQKEIVDMHNSFRRSVNPTASNMLKMEW
YSEAASNAERWAYRCILDHSSDPSRILGGIQCGENIYMSSIPLAWTEIIQLWYDEYKNFI
YGVGANPPGSVIGHYTQIVWYKSYRIGCAAAYCPSSEYSYFYVCQYCPTGNWNGLTATPY
KSGPTCGDCPSACDNGLCTNPCSYNNKFTNCKSLVEQSNCQDDWIRENCPATCFCHTEII
