# Supplementary material for: De Novo Assembly and Characterization of Venom Gland Transcriptome for Rhabdophis lateralis
Source: Toxins (Basel). 2026 Mar 30;18(4):167. doi: 10.3390/toxins18040167 (PMC13120110; doi:10.3390/toxins18040167)
Supplement: Supplementary file 1 [file toxins-18-00167-s001.zip › svmp_mafft.fasta]

>SVMP8
MIQALLVTICLAVFPYQGSSIILESGNVNGYEVVYPQKVSTLPKGGVQNAEPETKYEDTM
QYEFKVNGEPVVLHLERNKGLFSKDYTETHYSPDGREITTSPPVEDHCYYHGRIQNEADL
TAVISACNGLKGHFK-YQGETYLIEPLM-FSKREGHAVYKSEKIEMEDESPKICGVTQTT
WKLDESIKTASQSANTL-EQQKYLGDQKYIEFVVV-VDNK-----MYKKYQSDLFAVRTR
IYEIINALNTMVRILKIHVALIGIEIWSDEDKINVQESVEATLKLFEEWRETD-LL--PR
KGHDNAQLLTD-VDFEGDTVGYGPM-SSLCSSKHSVAIIQDHTKDTKLMGTTMAHQLGHN
LGMSHDTNACN-CPANTCIMTLQKSDEPLYDFSSCSLEQYQRFLSTNLPQCILNKPLKTD
IDAAAVCGNYFVEKGEECDCGSLEDCQNTCCNATTCKLKHGAQCDSGECCRRCRFKRARK
VCRAAKDDCDVAEYCTGQSAECPTDSFQRNGEPCQTNQGYCYNGKCPTMQKQCIAFFNDL
----DMIGGRDLCFDKNKEGNEYYHCRRE---NGVNIPCEPQDVKCGRLVCRR---RNID
-------ECIPAYY---IRNP-EIGMVETGTKCGDGKVC-RN-RH-CVDVRTAS------
---
>SVMP15
MIQALLVTVCLAVFPYQGSSIILEAGEVNDYEVVYPQKIPPVPKSRIERREQKVNYEDTI
KYEFEMNGKPVVLHLEKTKGLFSKDYTETHYSPDGKEITTSPPVEDHCYYHGRIQNEADS
TAVISTCEGLKGHFE-HQGEMYLIEPLK-LLDSEAHAVYKYENVEKEDQTPQICGVTSTS
WKSNKPINKTSQISATPEEQFNFLENQKYIELLMI-ADYS-----ICRKYNGNFRIISMR
IFAMINHVNSVYKALRIRVVLVGLEFWNIGDLFQISTNQQDNLNSFGLWRQSD-VM--KR
KWNDNTHLLTN-FALNEHTNGFAPV-GAMCDPRNSIAIIKDHSNIVSLVAASMAHELGHN
LGMYHDANSCN-CNGVPCVLSPTELNDPAKEFSSCSLTDYQNFMMTKSPQCIINKPKNTD
IVQYAVCGNSYVEEGEECDCGSPEACANECCDAAMCKLKPGAVCAEGECCEKCQIKKAGA
ECRKARDECDLPEFCTGKSAECPINRFESNGKPCQDNQGYCFRGNCPTLANQCITFYG-P
----GAEVAPDACFEINKKGDKYGYCRKE---NGINIPCEPENVKCGRFFCTGGKEYPSE
GYRNFVPPCKDVFY---ELVE-QMGMVDPKTKCGEGKVC-DL-GK-CVDMKIVFG-----
---
>SVMP9
MIQALLVTICLAVFPYQGSSIILESGNVNGYEVVYPQKVPTLPKGGDQNAEPETKYEDTM
QYEFKVNGEPVVLHLERNKGLFSKDYTDTHYSPDGREITTSPPVEDHCYYHGHIQNEADL
TAVISACGGLKGHFK-FQGKRYLIEPLK-PSDNEAHAVYKSENIEMEDESPKICGVTH-T
WESNESNKKTSQAANTP-EQDDYMQAPKYIEIFIV-VDNK-----TYTKYNGSLTVIKTR
IYEIINILNTMIRALKFHVALVGTEIWSNGDKINVHTAANVTLDLFGKWRETD-LL--PR
KGHDNAQLLTD-IDFDGPTLGLAYT-GTLCHSKYSAAVVQDHSKVTSLMASTMVHELGHN
LGMNHDTNACN-CRVEACIMSPTLGSEAVYDFSSCSVQQQEKYLLTKLPQCILNKPLKTD
IVAPAVCGNYFVETGEECDCGLPKDCQSTCCDAATCKLKSGKQCDTEVCCEKCKFKRART
VCRPAKDDCDVAERCTGRSAECPTDSLQRNGEPCEENQGYCYNGKCPTIQKQCIDFLRDP
----DAKVSPDLCYRLNEKGNYYGYCRRE---NGVTIACQPQDIKCGRLYCTK---GNND
-------DCIMNYY---SNNP-DGGLVKPGTKCADGRVC-SN-RH-CVDVQTAY------
---
>SVMP11
MIQALLVTISLVIFPYQGSCSILESGKVKDYEVVYPQKVLALPKRGIEGREEQTKYEDTM
KYEFKVNKEPVVLHLEKNKRLVSKDYTETHYSPDGREITTSPPVEDHCYYHGRIQNDIDS
TAAISACDGLNGYFK-INGEMYVIEPLK-TSDNEAHAVFKYDSLQKEDETPTSCGAIHSS
GKSDEPIKMTSRIFHTPEEEEEYMDSEKFVELTMI-ADNL-----IYRKYSRNIIAIRKR
IFEILNIVNLYYRYLKIHIVLNCLEVWTDEDKIVINELSEPSAYAFAAWRESN-LL--KR
KRNDNAQLLTG-IHFDAGVLGIAYT-GGMCRDNESIGIIQDSNYKSLLVAAVMIHEMGHN
VGMKHDTDSCT-CNPQPCIMAPGLGFSPAVEFSSCSFWYYENYLMSEIAQCLLNDPLATD
FVPTAVCGNGFVEDGEECDCGSPEDCANKCCDAATCKLKPEANCARGACCEECQFTRAGE
LCRAARDDCDLPELCTGQSAECPLNQFHKNGHPCRNNMGYCIKGTCPTLADQCIALFG-P
----DAKVAPDECFENNRKGDDINYCKKE---NGRNIPCEPEDVKCGRLYCTVDSTDEN-
-------SCKFHFS---KGDP-DAGMVYLGTKCGEGMAC-DF-EK-CRDLETDFGSTM--
---
>SVMP6
MIQALLVTICLAVFPYQGSSIILESGNVNDYEVVYPQKVSTLPKGGDQNAEPETKYEDTM
QYEFKVNGELVVLHLESNKGLFSKDYTETHYSPDGREITTSPPVEDHCYYHGHIQNEADS
TAVISACNGLKGHFK-HQGKTYLIEPLK-LSDSEAHAVYKYENVEMEDEGPKICGVTH-T
WESDESIKTASQSANTP-EQNRYLRAPKYIEFIVV-VDNK-----MYKKYNSDLSAIRTR
IYEIINTLNTMVRILKIHVALVGIEVWSSGDKINVQESVEATLKLFEEWRETD-LL--PR
KGHDNAQLLTD-VDFKGDAVGYAPM-SSLCSSNQSVAIIQDHSRETSLMASTMAHELGHN
LGMNHDTNGCN-CSANTCIMTPTLNDEPLYDFSSCSVKQYKTYLISNHPHCILNKPFKID
IVAPAVCGNYFVEMGEECDCGSPEDCQSACCDAATCELKPGAQCDSGECCEQCRFKRART
VCRPAKDDCDVAELCTGQFAECPTDSLQRNGEPCQNDQGYCYNGKCPTMQKQCIDFLRTL
----DTNVAPNRCFRKNLEGDKYGYCRVE---NGVKIRCEPQDVKCGRLFCRR---GKEV
-------TCRAKYS---EEMP-DYGLVKPGTKCEDGRVC-SN-GR-CVDVQTAY------
---
>SVMP2
MIQALLVTICLAVFPYQGSSIILESGNVNGYEVVYPQKVPTLPKGGDQNAEPETKYEDTM
QYEFKVNGEPVVLHLERNKGLFSKDYTDTHYSPDGREITTSPPVEDHCYYHGRIQNEADL
TAVISTCDGLKGHFK-FQGKTYHIEPLK-PSDNEAHAVYKSENIEMEDESPKICGVTH-T
WESNESNEKAFQSANTP-EQDDYMQAPKYIEIFIV-VDNI-----TYTKYNGNLTVIKTR
IYEIINILNTIFRALKFHVALVGTEIWSNGDMINVHTAANVTLDLFGTWRETD-LL--PR
KEHDNAQLLTD-VDFDGTTIGLGYV-STLCQSRYSAAVVQDHTNETRLMATTMAHELGHN
LGMRHDTNACN-CSANACIMNWQLNDEPLYDFSSCSLEQYQRFLSTNLPQCILNKPLKTD
IVAPAVCGNYFVETGEECDCGSLEDCQNTCCNATTCKLKHGAQCDSGECCRRCRFKRARK
VCRAAKDDCDVAEYCTGQSAECPTDSLQRNGEPCQTNQSYCYNGTCPIMQEQCIALFNNT
----NMIVAPDNCFNWNRKGTAGSHCRR----NGVNIPCEPQNVKCGNIHCLR---GRND
V------ICRVTNA---PNDP-DYGMVEPGTKCGDRRVC-SN-GQ-CVDVQTAYGSTTGF
SII
>SVMP3
MIQALLVTVCLAVFPYQGSSIILESGNVNGFEVVYPQKLSTLPKGGVQNAEPETEYEDAM
QYEFKVNGEPVVLHLERNKGLFSKDYTETHYSPDGREITSSPPVEDHCYYHGHIQNEADS
TAVISACDGLKGHFK-YQGETYLIEPLK-LSQSEAHAVYKSEKIDMEDESPKICGVTQTT
WESDESIKTASQLNLTP-EQQRYLQAQKYIELVVV-ADNR-----MYKKYQSDLCLVRKR
IYEIINALNTMVRILKIHVALIALEIWSDEDKINVQESVEATLKLFEEWREND-LL--PR
KGHDNAQLLTD-VDFEGDTVGHGPM-SSLCSSKESVAIIQDHTKDTKLMGTTMAHELGHN
LGMSHDTNACN-CPANTCIMILQKTNEPLYDFSSCSLEQFQRFLSTSLPQCILNKPFETD
IDAPAVCGNYFVEKGEECDCGSLEDCEDSCCDPKTCKLITERKCTYGECCNGCRYMKAKT
LCRAAMDECDKAEYCTGGSPYCPTDMLMDDWSPCQNNQGYCYEGKCLTMQEQCIALFNDP
----DMIVAKDECFDKNKEGNEYYHCRRE---NGVNIPCEPQDVKCGRLVCRR---RNID
-------ECIPAYY---IRNP-EIGMVETGTKCGDGKVC-RN-RH-CVDVRTAS------
---
>SVMP14
MIQALLVTISLVIFPYQGSCSILESGKVKDYEVVYPQKVLALPKRGIEGREEQTKYEDTM
KYEFKVNKEPVVLHLEKNKRLVSKDYTETHYSPDGREITTSPPVEDHCYYHGRIQNDIDS
TAAISACDGLNGYFK-INGEMYVIEPLK-TSDNEAHAVFKYDSLQKEDETPTSCGAIHSS
GKSDEPIKMTSRIFHTPEEEEEYMDSEKFVELTMI-ADNL-----IFRKYSYNIIAIRRR
IFEILNIVNLYYSAFKIHVEVNGLEVWTDEDKIVINELSEPSVYAFAAWRQSN-LL--RR
KRNDNAQLLTG-INFDAGVLGIAFI-GGMCRDDMSAAIIQDNSFNSYLVAAVMVHEMGHN
LGMQHDTDACT-CNPGPCVMAPSVAFNPPVEFSSCSFWYYNNYVLSETAQCLLNDPLDTD
FVPTTVCGNGFVEDGEECDCDSPEACTNECCDAATCKLKPGAVCARGACCEECQFRRAGE
LCRATKDDCDMPELCTGQSAECPIDRFHKDGHPCQNNTGYCIKGTCPTLADQCIALFG-P
----DAEVAPDTCFMNNLKGNDYGYCRKE---NGINIPCEPEDVKCGRLYCIDDSTAEN-
-------SCKFHFL---KGNP-DVGMVYLGTKCGEGMAC-VS-GK-CLGF----------
SQI
>SVMP10
MIQALLVTVCLVFFPYQGSSIILESGNVNDYEVVYPQKVPTLPKGGDQNAEPETKYEDTM
QYEFKVNGQPVVLHLERNKGLFSKDYTDTHYSPDGREITTSPPVEDHCYYHGRIQNEADL
TAVISACDGLKGHFK-FQGKTYLIEPLK-PSDNEAHAVYKSENIEMEDESPKICGVTH-T
WESNESNEKAFQSANTP-EQNNYMQTPKYIEIFIA-VDYR-----MYMKYKRNLSVIKTR
IYEIINILNTMIRALKFHVALVGIEIWSDGDKINVHTASNVTLELFGTWRETN-LL--PR
KGHDNAQLLTN-IDFDGPTVGFGFV-GTLCHSKYSAAVVQDHTPKTNLMASTMVHELGHN
LGINHDTYACN-CRVEACIMFPTLGSEAVYDFSSCSVQQQETYLISNLPQCILNKPLKTD
IVAPAVCGNYFVETGEECDCGLPQDCRSTCCDAATCKLKPGAQCDAEDCCDKCSFKRART
VCRPAKDDCDVDDLCTGRSAECPTDSFQRNGEPCLNDQGYCYNGKCPTMQKQCLSLLHVP
----DANVSPDLCYRLNENGNYYGYCRRE---NGVTIPCQPQDVKCGRLYCRR---GNTD
-------DCLMKYF---PNNP-DDGLVEPGTKCEDGRVC-SN-GQ-CVDVQTAYGSTTGF
SII
>SVMP4
MIQALLVTICLVVFPYQGSSIILESGNFNGYEVVYPQKVSTLPKGGVQNAEPETKYEDAM
QYEFKVNGEPVVLHLERNKGLFSKDYTETHYSPDGREITTSPPVEDHCYYHGHIQNEADL
TAVISACNGLRGHFK-YQGETYFIEPLK-LSKREAHAVYKSEKIDMEDESPKICGVTQTT
WESDESIKMASQLDLTP-EQQRYLDDQKYIEFYVV-VDNK-----MYKKYKSDLCLVRTR
IYEIINTLNTMVRILKIHVALIGIEIWSDGDKIEVQESVEATLKLFEEWRETD-LL--PR
KGNDNAQLITD-VDFQGDTVGHAPM-SSLCSSKESVAIIQDHTKDTKLMATTMAHELGHN
LGMSHDTNACN-CPANTCIMTLQKSDEPLYDFSSCSLEQYQSFLITSLPECILNKPLKTD
IDAAAVCGNYFVEKGEECDCGPRSDCQSTCCDPRTCKLKHWAQCDAEECCDKCRFKKERT
LCRAAKDDCDKAEYCTGQSAECPTDRFRSNWAPCQNNQGYCYEGKCPIFANQCIALFNDP
----DMIVGSDECFDKNKKGDEYFHCRTY---EGLNIPCESKDVKCGRLFCTAGSSESTE
-------PCNYKFS---ISDP-DYGMVELGTKCGDEMVC-VF-GQ-CYDMNQPQDSL---
---
>SVMP1
MIQALMVTICLAVFPYQGSSIILESGNVNGFEVVYPQKVSTLPKGGVQNAEPETKYEDAM
QYEFKVNGEPVVLHLERNKGLFSKDYTETHYSPDGREITTSPPVEDHCYYHGRIQNEADL
TAVISACDGLKGHFK-YQGETYLIEPLM-FSKREGHAVYKSEKIEMEDESPKICGVTQTT
WESDESITMASQLNLTP-EQQRYLQAQKYIEFYVV-VDNK-----MYKKYKSDLCLVRTR
IYEIINIINTMVRILKIHVALIGIEIWSDEDKINVQESVEATLELFGTWRETD-LL--PR
KEHDNAQLITN-VEFEDRTLGYARI-RGFCNSKKSVAIIQDHTKDTTLMASTMTHELGHN
LGMNHDTNACN-CSAENCIMSPKINDEPLYDFSSCSFEQYERFLITKLPECILNKPLKTD
IDAAAVCGNYFVEKGEECDCGLPQDCQSTCCDPATCKLKPGAQCDAEKCCDRCRIKKAKT
VCREAKNDCDVAELCTGQSAECPTDSFQRNGEPCQTNQGYCYNGKCPTMQKQCIAFFNDL
----DMIGGRDLCFDKNKEGNEYYNCRRE---NGVNIPCEPQDVKCGRLVCER---VNVD
-------KCRPAYS---KKDP-EYGMVEFGTKCGDGKVC-SN-RQ-CVDVRTAY------
---
>SVMP13
MIQALLVTVCLVVFPYQGSSIILESGNVNDYEVVYPQKVPTLPKGGDQNAEQETKYEDTM
QYEFKVNGEPVVLHLERNKGLFSKDYTETHYSPDGREITTSPPVEDHCYYHGHIQNEAYL
TAVISTCDGLKGHFK-YQGETYLIEPFK-LSKREAHAVYKSEKIDMEDESPKICGVTQTT
WESDESIKTASQLNLTP-KQQRYLDDQKYIELVVV-ADNR-----MYKKYQSDLCLVRKR
IYEIINTLNTMMPILKIHVALIALEIWSDGDKIEVQESVEATLKLFEEWRETD-LL--PR
KGHDNAQLLTD-VDFEGDTVGHAPM-SSLCSSKHSVAIIQDHTKDTKLMATTMAHELGHN
LGMSHDTNACD-CPANICIMTLQKSDEPLYDFSSCSLEQYQRFLITSLPQCILNKPFEIY
IDAAAVCGNNIVEKGEECDCGSLE------------------------------YMKAKT
LCRAAKDDCDKAEYCTGRSSECPTDMLMNDWSPCQNNQGYCYKGKCPTMQEQCIALFNDP
----DMIVAKDECFDKNKEGNEYYHCRRE---NGVNIPCEPQDVKCGRLVCER---VNVD
-------ECQPAYY---PKKP-EAGMVETGTKCGDGKVC-RN-GH-CVDFRAAY------
---
>SVMP7
MIQALLVTICLAVFPYQGSSIILEAGEVNGYEVVYPQKIHPLPKSRTERREQKVNYEDTI
KYEFEMNGKPVVLHLEKNKGLFSKDYTETHYSPDGREITTSPPVEDHCYYHGRIQNDIDS
TAVISTCEGLRGHFK-HQGETYLIEPLK-FSDNEAHAVYKYENVEKEDQTPKTCGVTSTS
WKSNNPLKKTSQISATPEEQNNFLVEKKYIELVIV-VDNA-----MFKKYNSNSTTLRTR
VFGMVNFINVVYEALGIRVVLIGLEIWCNGDKIVV-SATEDNLFSFAVWRESD-LL--KR
KKNDNAQLLTG-VRFNGGSLGSAPI-RSMCDPWMSVGIIQDHSKDVSLVGATMAHEIGHN
VGMEHDANSCT-CKGGPCIMASSEGEELALEFSSCSLMDYQEYMTTETPQCILNKPLDTD
IFQNAVCGNSYVEEGEECDCGSPEKCANECCDAAMCKLKPGAVCAEGECCEKCQIKKAGA
ECRKARDECDLPELCTGKSAECPINRFQKNGHPCLNNQGYCFRGNCPTLANQCTALWG-A
----DAKVAPDECFENNKKGDKYGYCTKE---NGINIPCEPENVKCGRLYCTGGTKSPSV
GENISFGSCKGSYH---EVLE-DVGMVDPKATCGEGKVC-DL-GK-CVDIKTAFG-----
---
>SVMP5
MIQALLVIICLAVFPYQGSSIILESGNVNDYEVVYPQKVPTLPKGGDQNAELETKYEDAM
QYEFKVNGEPVVLHLERNKGLFSKDYTETHYSPDGREITTSPAVEDHCYYHGHIQNEADL
TAVISACNGLKGHFK-HQGKTYLIEPLK-PSDNEAHAVYKSENVDMEDESPKICGVTH-T
RESDESIKTASQSANTP-EQQKYLQAQKYIELVVV-ADNR-----MYKKYQSDLCLVRTR
IYEIINTINTMVRILKIHVALIGIEIWSDDDKINVQESVDVTLELFRTWRETD-LL--PR
KGNDNAQLITD-IDFQGDTVGYAPV-SSLCSSQLSVAIIQDHTKDTKLMASTMAHELGHN
LGMSHDTNACN-CS-NTCIMSGQIRGEPLYDFSNCSLQQYQSFLITSLPECMLNKPLKTD
IDAAAVCGNYFVEKGEECDCGLPQDCQSTCCDAATCKLKHWAQCDAEECCDRCRFKRART
VCRAAKDDCDVAERCTGRSAECPTDSLQRNGEPCQTNQGYCYNGKCPTLQEQCITFFNDS
----NMIVAPDKCFNWNRKGTAGSQCRR----NGVNIPCEPQNVKCGNIHCLR---GRND
V------ICRVINV---PNDP-DYGMVEPGTKCGDGRVC-SN-GQ-CVDV----------
---
>SVMP16
MIQALLVTVCLVVFPYQGSSIILESGNVNDYEVVYPQKVPTLPKGGDQNAEQETKYEDTM
QYEFKVNGEPVVLHLERNKGLFSKDYTETHYSPDGREITTSPPVEDHCYYHGHIQNEAYL
TAVISTCDGLKGHFK-YQGETYLIEPFK-LSKREAHAVYKSEKIDMEDESPKICGVTQTT
WESDESIKTASQLNLTP-KQQRYLDDQKYIELVVV-ADNR-----MYKKYQSDLCLVRKR
IYEIINTLNTMMPILKIHVALIALEIWSDGDKIEVQESVEATLKLFEEWRETD-LL--PR
KGHDNAQLLTD-VDFEGDTVGHAPM-SSLCSSKHSVAIIQDHTKDTKLMATTMAHELGHN
LGMSHDTNACD-CPANICIMTLQKSDEPLYDFSSCSLEQYQRFLITSLPQCILNKPFEIY
IDAAAVCGNNIVEKGEECDCGSLEDCEDTCCDPKTCKLITNIQCGFGECCNGCRYMKAKT
LCRAAKDDCDKAEYCTGRSSECPTDMLMNDWSPCQNNQGYCYKGKCPTMQEQCIALFNDP
----DMIVAKDECFDKNKEGNEYYHCRRE---NGVNIPCEPQDVKCGRLVCER---VNVD
-------ECQPAYY---PKKP-EAGMVETGTKCGDGKVC-RN-GH-CVDFRAAY------
---
>SVMP12
MIQALLVTIGLVLFPYQASATILESGKVKDYEVVYPQKVAALSKEGVQRREQKMKYEDIM
QYEFKVNGEPVVLHLQKNVRLFSKNYTETHYSPDGRKITTNPPVEDHCYYHGYIESDVES
TAVISACEGLDGYFE-HQGEMYLIEPVK-TSDNEAHAVFKYESLEKEDETPKTCGVTHST
WKSDEPIKKTSRKFATPEEENEYFQGDKFVELCVV-VDNI-----MFRKYDRNFKTLRNR
VFKIINYVNKFFKAINIHIAVNCLEIWSDEDKIAINASVDATLKSFAVWRQSN-LQ--KR
KRNDNAQLLTG-MVFEGGTLGAAYR-LGMCDSFLSVGFIQDNTLYPILTGGIMTHEMGHN
LGMEHDRDFCT-CNKEPCIMNTYNDYDPPQEFTSCNLWDYQLYLKIRDPRCLLNDPLSTD
IVTPTVCGDGFVEAGEDCDCGDPEQCENECCDATTCKLKPGAVCAEGECCEKCQFKKGGE
LCRATKDDCDLPEHCTGQSDQCPLDLFHKNGHPCRNNLGYCVKGLCPTLADQCIALFG-P
----DAKVAPDECFENNRKGDDINYCKKE---NGTNIPCEPEDVKCGRLYCTVDSTDEN-
-------SCKYHFL---KGEP-DVGMVHLGTKCAEGMVC-DF-EK-CLDLEKVFGPTM--
---
>Dispholidus_typus_MK862130
--------------------TILESGKVKDYEVVYPQKVPALSKRGIERREEKTKYEDTM
KYEFKVNGKPVVLNLEKNKRLFSKDYSETYYSPDGREITTNPQVEDHCYYHGHIQNDIDS
TAVISACDGLNGYFK-NNGEMYIIEPLK-PSDNEAHAVFKYESMEKEDETPKACGAIHSS
GKSDEPIEKTSKIFITPKEKEEFLETEKYIELYIV-ADNL-----IYKKYSHNMTTIRMR
VSEILNYVNLFYSAVKIHIAFLALEVWSDKDKIVINGSSEPTVRAFAAWRYSN-LL--KR
KMNDNAQLLTG-ISFDANVLGIAFI-GGMCSPFESVGVIQDNNNMAVLIAAVLTHELGHN
LGMNHDTDSCT-CNIGPCIMKSSINFNPPLTFSTCSLWDYQKYVMSKAAQCMLNDPLTKD
IVPTAACGNGFVEEGEECDCGSPEICENECCDAASCTLKPEAECANGACCAGCQFKRAGE
LCRAAMDDCDLPELCTGQSAECPFNHFHMDGHPCQNNKGYCFKGTCPTLENQCIALWG-P
----GAKVAPDGCFWNNLKGDDYGYCRKE---NRTNIPCQPKDIKCGRLYCIDDSTEEN-
-------SCKYYLS---KKDA-DFGMVNPGTKCAEGMVC-SF-GK-CIDLETAFGPTISH
SQV
>Boiga_irregularis_Sulawesi_SVMP_02
--------------------TILESEKVKDYEVVYPQKVPTLPKRGIERREEKTKYEDTM
KYEFKVNGEPVVLNLEKNKRLFSKDYSETHYSPDGRQITTKPQVEDHCYYHGHIQNDADS
TAVISACDGLNGYFK-NNGEMYIIEPLK-PSDNEAHAVFKYESLEKEDETHKGCGAIHAS
GKSDEPIE---NIFVTPEKKKEFLEKGKYIELSIV-ADNL-----IYRKYGSNNTKIRMR
ISEILNYVNLYFNPANLHVTWIDLEIWSDEDKIVINGSSEHTVRSFAAWRHSN-LL--KR
KRNDNAQLLTG-IYFDAGVLGIAFI-GGMCDSSLSVGAIQDNNDKAVLIAAIMTHELGHN
LGMNHDTDSCT-CNTGPCIMKASINFNPPVQFSSCSFWDYQRYIMTGAAQCILNDPLTTD
IVPTAVCGNGFVEEGEECDCGPPETCTNECCEAASCILKPEAECADGACCEECQFKTAGE
LCRAAKDDCDLPELCTGQSAECPFNHFHMDGHPCQNNLGYCFRGTCPTLENQCIALGG-P
----DAKVASDGCFMNNQKGDDYGYCRKE---NSTNIPCEPKDIKCGRLFCIDNSTEEN-
-------SCKYYFL---KENA-DFGMVNLGTKCGEGMVC-GF-GH-CMDLETTFGPTISL
SQM
>Boiga_nigriceps_SVMP_00
--------------------TILESEKVKDYEVVYPQKVPTLPKRGIERREEKTKYEDTM
KYEFKVNGEPVVLNLEKNKRLFSKDYSETHYSPDGRQITTKPQVEDHCYYHGHIQNDADS
TAVISACDGLNGYFK-NNGEMYIIEPLK-PSDNEAHAVFKYESLEKEDETHKGCGAIHAS
GKSDEPIE---NIFVTPEKKKEFLEKGKHIELSIV-ADNL-----IYRKYGSNITKIRMR
ISEILNYVNLYFNPANLHVTWIDLEIWSDEDKIVINGSSEHTVRSFAAWRHSN-LL--KG
KRNDNAQLLTG-IYFDAGVLGVAFI-GGMCDSSYSVGAIQDNNNKAVLIAAVMTHELGHN
LGMNHDTDSCT-CNTGPCIMKASINFDPPVQFSSCSFWDYQRYVMTGAAQCILNDPLTTD
IVPTAVCGNGFVEEGEECDCGPPETCTNECCEAASCILKPETECADGACCEECQFKTAGE
LCRAAKDDCDLPELCTGQSAECPFNHFHMDGHPCQNNLGYCFRGTCPTLENQCIALGG-P
----DAKVASDGCFMNNQKGDDYGYCRKE---NSTNIPCEPKDIKCGRLFCIDNSTEEN-
-------SCKYYFL---KENA-DFGMVNLGTKCGEGMVC-GF-GH-CMDLETAFGPTISR
SQM
>Boiga_irregularis_Brisbane_SVMP_02
--------------------TILESEKVKDYEVVYPQKVPTLPKRGIEWREKKTKYEDTM
KYEFKVNGEPVVLNLEKNKRLFSKDYSETHYSPDGRQITTKPQVEDHCYYHGHIQNDADS
TAVISACDGLNGYFK-NNGEMYIIEPLK-PSDNEAHAVFKYESLEKEDETHKGCGAIHAS
GKSDEPIE---NIFVTPEKKKEFLEKGKHIELSIV-ADNL-----IYRKYSSNITKIRMR
ISEILNYVNLYFNPANLHVTWIDLEIWSDEDKIVINGSSEHTVRSFAAWRHSN-LL--KG
KRNDNAQLLTG-IYFDAGVLGIAFI-GGMCDSSYSVGAIQDNNNKAVLIAAVMTHELGHN
LGMNHDTDSCT-CNTGPCIMKASINFDPPVQFSSCSFWDYQKYVMTGAAQCILNDPLTTD
IVPTAVCGNGFVEEGEECDCGPPETCTNECCEAASCILKPEAECADGACCEECQFKTAGE
LCRAAKDDCDLPELCTGQSAECPFNHFHMDGHPCQNNLGYCFKGTCPTLENQCIALGG-P
----DAKVASDGCFMNNQKGDDYGYCRKE---NSTNIPCEPKDIKCGRLFCIDNSTEEN-
-------SCKYYFL---KENA-DFGMVNLGTKCGEGMVC-GF-GH-CMDLETAFGPTISS
SQM
>Atractaspis_engaddensis_Q9PT48
--------------------IILESGTVNDYEVVYPEKVPALPKGGVQ------KYEDTM
QYEFHLNGEPVVLHLERNKGLFSEDYTETHYSPDGREITTSPPVQDHCYYHGYIENEADS
TAVISACDGLKGHFK-HQGETYLIEPLK-LSDSEADAVYKDENVEEEDESPYICGVTQTT
WESDEPIEKSFQLTNTS-AQDRYLHSKKYIEFVVV-VDNR-----MFRKYSNNSSTVRTR
VFEMVNIVNKISSSLNVHIALIGLEIWTDQDKIHVKSNASDTLDSFEEWREKI-LL--PR
KRNDNSQFLTS-IKFDNYTLGLAAM-NSICNSENSAAIVQDYDDRTRMVASVMAHELGHN
LGIDHDNASCN-CSGNPCIMSPEIGDKTVSNFSSCSIQKHRTFLINKMPQCILDKPLRKN
IVSPPVCGNYFVEKKEECDCGPPGECQSTCCDAATCKLLPGAKCDSEECCEQCRFKGAGT
ECRAAKHDCDMPERCTGQSAECPTDSFQRNGHPCQNNEGYCYNRTCPTLENQCIALMG-T
----SYDVSPAFCFDFNERGDDISHCRRN---NGVNIKCLKKDVKCGTIYCRQ---RNTQ
-------ACTPIRL---QQTQ-DIAMVEPGTKCGHGRVC-RN-GQ-CVKV----------
---
>Bothrops_erythromelas_Q8UVG0
--------------------IILESGNVNDYEVVYPRKVTALSKGAVH-----PKYEDAM
QYEFKVNGEPVVLHLEKNKGLFSEDYSEIHYSPDGREITTYPLVEDHCYYHGRIQNDADS
SASISACNGLKGHFK-LQGEMYLIEPFK-LPDSEAHAVFKYENVEKEDEAPKMCGVTETN
WESDEPIKKASLLNLTP-EQQAYLDAKKYVEFVVV-LDHG-----MYKKYKDDLDKIKRR
IYEIVNTMNEMFIPLNICVALTGLEIWSKGDKINVTSESWFTLILFTNWRGAD-LL--KR
KSHDNAQLLTN-TDFDGSTIGRAHI-GSMCHPYLSVGIIQDYSPVNLLVASTMAHEMGHN
LGMHHDNDTCT-CGAPSCVMAAAISKDPSKLFSNCSQEYQRKYLIKNRPQCLLNKPLRTD
IISPPVCGNELLEVGEECDCGTPENCRDPCCNATTCKLTPGSQCVEGLCCDQCRFRKTGT
ECRAAKHDCDLPESCTGQSADCPMDDFQRNGHPCQNNNGYCYNGKCPTMENQCIDLVG-P
----KATVAEDSCFKDNQKGNDYGYCRKE---NGKKIPCEPQDVKCGRLYCNDNSPGQNN
-------PCKCIYF---PRNE-DRGMVLPGTKCADGKVC-SN-RH-CVDVATAY------
---
>Sistrurus_catenatus_B0VXU4
--------------------IILESGNVNDYEVVYPRKVTALPKGAAQ-----PKYADAM
QYEFKMNGEPVVLHLEKNKGLFSKDYSETHYSPDGRQITTYPMIEDHCYYHGCIQNDADS
TASISACNGLKGHFK-LQGEMYLIEPLK-LPDSEAHAVYKYENIEKEDEAPKMCGVTQ-N
WESYEPIKKASQLNLTP-EQQAYLDAKKYVEFVVV-LDHG-----MYTKYKDDLDKIKTR
IYEIVNTMNEIYIPLNIRVALVRLEIWSNGDLINVSSAANVTLDSFRNWRVTD-LL--RR
KSHDNAQLLTT-TDFDGDTVGLAYM-RSMCQPRGSVGVIQEHSTINLLMAVTMAHEMGHN
LGMSHDGNQCH-CGAPSCIMADRLSHQPSTQFSDCSEKYCRTYLINSRPQCILNEPLLTD
IVSPPVCGNELLEEGEECDCGSPANCQNPCCDAATCKLTPGSQCAKGLCCDQCRFKGAGT
ECRAAKDDCDMADVCTGRSAECPTDRFQRNGHPCLNNKGYCYNRTCPTMKNQCISFFG-P
----SATVAKDSCFKTNQKGSSYGYCRKE---NGTKIPCEPEDEKCGRLFCFPNKPGKKN
-------ICNVIYT---PTDE-DIGMVLPGTKCGRGKVC-SN-GH-CVDVATAY------
---
>Agkistrodon_contortrix_O42138
--------------------IILESGNVNDYEVVYPRKVTVLPKGAVQ-----PKYEDAM
QYEFKVNGEPVVLHLEKNKQLFSKDYSETHYSPDGREITTHPLVEDHCYYHGRIENDADS
TASISACNGLKGHFK-LQGEMYLIEPLK-LPDSEAHAVFKYENVEKEDEAPKMCGVTQ-N
WESYEPIKKASQLNLTP-EQQAYLDAKKYVEFVVV-LDHG-----MYTKYKDNLDKIKTR
IFEIVNTMNEMFIPLNIRVALICLEIWSDKDKFNMTSAANVTLISFRNWRATD-LL--KR
KSHDNAQLLTV-IDFDGPTIGKAYK-ASMCDPKRSVGIIQDHSTINLMMAVTMAHEMGHN
LGMDHDEKYCT-CGAKSCVMAKALSRQPSKLFSNCSQEDYRKYLIKRRPKCILNEPNGTD
IVSPPVCGNELLEVGEECDCGSPTNCQNPCCDAATCKLTPGSQCADGVCCDQCRFTRAGT
ECRAAKDDCDMADLCTGQSAECPTDRFQRNGHPCLNDNGYCYNRTCPTLKNQCIYFFG-P
----NAAVAKDSCFKGNQKSNNHTYCRKE---NGKKIPCAPQDIKCGRLYCFRNLPGKKN
-------ICSVIYT---PTDE-DIGMVLPGTKCEDGKVC-SN-GH-CVDVNIAYKSTTGF
SQI
>Vipera_ammodytes_A0A0B4U9L8
--------------------IILESGNVNDYEVVYPQKLTALLKGAIQQ--PEQKYEDAM
QYEFKVNGKPVVLHLEKNKGLFSEDYSETHYSPDGREITTNPPVEDHCYYHGHIQNDAHL
TASISACNGLKGHFQ-LRGETYLIEPLK-IPDSEAHAVYKYENVEKEDEGPKKCGVTQTN
WKSDEPI-KASQFILTP-EQRAYMNANKYIKLAIV-VDNV-----MFRKYTGNFTAIRTR
IYEIVNTLNLIYTILNIHIALVFLEIWSKGDSINVQSVVDVTLNSFGEWRERD-LL--NR
KRHDNAQLLTG-INFNGDTIGFGFV-GSMCIPKKSVGIVQDHSKTHLLVATTMAHELGHN
LGINHDGDSCT-CQANSCIMAAKLSHQPSYQFSDCSINELWMYLISHTPRCILNEPLTTD
VVSPAVCGNYVVEEGEECDCGSLWYCRNPCCDAATCKLKPGAECGDGVCCYQCRFVTAGT
VCRPARSECDIPEYCSGQSVECPMDHIQKNGKPCLMNHGYCYNGRCPIMIHQCIALWG-P
----GTTVSSDVCFQRNESGQGYSYCRRE---NNQNIPCAPQDVKCGRLYCKF---HNVN
TL-----PCNFKYS---DFAP-DYGLVDHGTKCGDGKVCNSN-RQ-CVDVNTAY------
---
>Protobothrops_mucrosquamatus_XP_015683144
--------------------IILESGNVDDYEVVYPQKVTALPQRAVQ-----AKYEDAM
QYEFKVNGEPVVLHLEKNKGLFSKDYSETHYSPDGREITTYPSVEDHCYYHGRIQNDAAS
TASISACNGLKGHFK-LQGETYLIEPLE-LSDSEAHAVFKYENVEKEDEAPKMCGVTETN
WESDEPM-KASQILLTP-EQQRYLYAPKYVKLIIV-VDDV-----MVRKYTHNLIALKKK
IFEIINILTLIYKYLNINVAMVGLEIWTNGDKINVQSAVNITLDLFGNWRETV-LL--KR
KNHDNAQLLTG-IDFDGNTVGFAYI-GSMCMPKHSVGIVQDHGKSYHLAAVTMAHEMGHN
LGMHHDRNSCT-CLAHSCIMSATLSNEPSYQFSDCSKDDHLRYLISHTPQCILKEPLRTD
IVSPEVCGNYLVEEGEECDCGPLWNCQNPCCDAATCKLRPGAQCAEGLCCYQCRFRTAGA
ECRPARSVCDLPEQCTGQSADCPTDRFHRNGQPCLNNHGYCYNGNCPIMLYQCITHFG-L
----GATVGHDACFNKNLQGQGHFFCRRE---NGRIFPCAPQDVKCGRLYCKLHND-NAY
-------PCRYKYSDDYSDDLLDDGMVDHGTICAVGRVCR-N-RQ-CVDVNTAY------
---
>Protobothrops_flavoviridis_G1UJB2
--------------------IILESGNVNDYEVIYPQKLTALPKGAVQ-----PKYEDAM
QYEFKVNGEPVVLHLEKNKGLFSEDYSETHYSPDGREITTYPSVEDHCYYHGRIQNDADS
TASISACNGLKGHFK-LQGEMYLIEPLE-LSDSEAHAVYKYENVEKEDEAPKMCGVTETN
WESDEPM-KASQILLTP-EQQRYLYAPKYVKLVIV-ADDV-----MVRKYTHNLIALKKR
IFEIINVLTLIYRYLNINVAMVGLEIWTNGDEINVQSAVNITLDLFGNWRETV-LL--NR
KNHDNTQLLTG-IDFDGNTIGFGYI-GSMCTPKHSVGIVQDHGKSYHLVAVTMAHEMAHN
LGMHHDRNSCT-CLANSCIMSAVISNEPSYQFSDCSKDDHLRYLISHTPQCILKEPLRTD
IVSPEVCGNYLVEEGEECDCGPLWNCQNPCCDAATCKLRPGAQCADGLCCYQCRFSIAGA
ECRPARTECDVPEHCTGQSADCPTDRFHRNGQPCLNNHGYCYNGNCPIMLHQCITLFG-L
----GATVDHDACFNNNLKGQGHFYCRRE---NGRIFPCAPQDVKCGRLYCKLHND-NAY
-------PCRYKYSDDYSEDL-DFGMVDHGTICAVGRVCR-N-RQ-CVDVNTAY------
---
>Trimeresurus_gracilis_V5IWF4
--------------------IILESGNVNDYEVVYPRKVAAVPKGAVQ-----QKYEDTM
QYEFKVNGEPVILHLEKNKGLFSDDYSETHYSPDGREITTYPSVEDHCYYHGRILNDADS
TASISACNGLKGHFK-LQGEMYLIEPLK-FSDSEAHAVFKYENVEKEDEAPKMCGVTQTN
WKSDEPI-KASQLVVTP-EEQRYLNTKKYIELVIV-ADNV-----MVKKYTSNSTAIRTR
IYACVNTLNLIFRVFNIHIALTGLEIWLDNDKINVQSAPRVTLDLFGNWRKTV-LL--KR
KRHDCAHLLTG-INFDGATVGLAYV-ASMCDLKRSTGIVQDHNKLDVMVAIAMAHELAHN
LGINHDGNQCN-CGGNPCIMSPTLNFEPIYRFSDCSRDEHWKYLIDKRPPCILNKPLITD
IVSPPVCGNYFMEVGEECDCGLPANCQNPCCNATTCKLIPGTQCEDGECCEQCRFRTAGT
ECRAARSECDFPEHCTGQSAECPTDDFQKNGQLCLNNNGYCYNGMCPIMTDQCISLFG-S
----STTVAPDACFNFNLRGQGNFYCRRE---NGRIFPCAPQDIKCGRLFCVQGPIEKKI
-------SCQSTSS---QSDP-DIGMVDLGSKCGDGRVCNSN-RQ-CVDVNTAY------
---
>Agkistrodon_piscivorus_C9E1S0
--------------------IILDSGNVNDYEVVYPRKVTALPKGAVQ-----PKYEDTM
QYEFKVNGEPVVLHLEKNKGLFSEDYSETHYSPDGREITTYPSIEDHCYYRGRIQNDADS
TASISACNGLKGHFK-LQGEMYLIEPLK-LPDSEAHAVYKYENIEKEDEAPKMCGVTQTN
WKSDEPIKKASQLVVTP-EEQRYLNTKKYIELVIV-ADNV-----MVKKYTSNSTAIRTR
IYACVNTLNLIYRAFNIYIALIGLEIWSNRDLINVQSASSVTLDLFGTWRETV-LL--RH
KRHDNAQLLTG-INFDGDTVGLAYV-GSMCDPKRSAGIIQDHNKLDVMVAIAMAHELGHD
LGINHDGNQCN-CGGNPCIMSATLNFEPVYRFSDCSRDEHWRYLIDNRPPCILNKPSITD
IVSPPVCGNYFVEVGEECDCGLPAHCQNPCCDAATCKLRPETQCEDGECCEQCQFTRAGT
ECRAARSECDIAESCTGQSAECPTDDFQRNGQPCLNNNGYCYNGTCPILTNQCISFFG-S
----SATVAPDVCFDFNLQGQGNFYCRRE---RARIFPCAPQDKKCGRLFCVKGPIGNTI
-------SCQSTSS---QSDL-DIGMVDLGTKCGDGRVCNSN-RQ-CVDVNTAY------
---
>Crotalus_adamanteus_J3SDW8
--------------------IILGSGNVNDYEVVYPRKVTALPKGAAQ-----PKYEDTM
QYEFKVNGEPVVLHLEKNKGLFSEDYSETHYSPDGREITTYPPVEDHCYYHGRIQNDADS
TASISACNGLKGHFK-LQGEMYLIEPLE-LSDSEAHAVFKYENVEKEDEAPKMCGVTQ-N
WESYEPIKKASQLNLTP-EQQRYLNTKKYIELVIV-ADNV-----MVKKYTSNSTAIRTR
IYACVNTLNLIYRAFNIHIALVGIEIWSNGDLINVTSAANVTLDLFGNWRRRV-LL--RH
KRHDNAQLLTA-IDFDGPTVGLAYG-ASMCDPRFATGIVQDHSKLDIMVAVTMAHELGHN
LGMNHDGNQCN-CGGNPCIMSATLNFEPAYQFSDCSRDEHWRYLIDNRPPCILNKPSITD
IVSPPVCGNYFVEVGEECDCGLPARCQNPCCNAATCKLRPGTQCEDGECCEQCQFKGAGT
ECRAASSECDIAESCTGQSADCPTDDFQRNGQPCLNNNGYCYNGTCPTLDDQCISFFG-S
----SKTVAPDVCFNLNLQGQGDFYCRRE---NTRIFPCAPQDKKCGRLFCVLGPTGNTI
-------SCQSTYS---QSDL-DIGMVDLGTKCGDGRVCNST-RQ-CVDVNTAY------
---
>Crotalus_adamanteus_F8S105
--------------------IILESGNVNDYEVIYPRKVTALPKGAAQ-----PKYEDAM
QYEFKVNGEPVVLHLEKNKELFSEDYSETHYSPDGREITTYPLVEDHCYYHGRIENDADS
TASISACNGLKGHFK-LQGETYLIEPLK-LSDSEAHAVFKYENVEKEDEAPKMCGVTE-N
WESYEPIKKASQLNLTP-EQQRYLNTKKYIELVIV-ADNV-----MVKKYTSNSTAIRTR
IYACVNTLNLIYRAFNIHIALVGIEIWSNKDLINVISASNVTLDLFGNWRRRV-LL--RR
KRHDNAQLLTA-IDLDGPTIGLARV-GSMCDPKRSTGIVQDHSKLDVMVAVTMAHELAHN
LGINHDGNQCN-CGGNPCIMSATLNFEPAYRFSDCSRDEHWRYLIDNRPPCILNKPLITD
IVSPPVCGNYFVEVGEECDCGLPAHCQNPCCNAATCKLRPGTQCEDGECCEQCQFTSAGT
ECRAAKSECDIAESCTGQSADCPTDNFQRNGRPCLNNNGYCYNGKCPTLDHQCISFFG-S
----SATVAPDVCFNLNLKGEGNFYCRRE---NTRIFPCAPQDKKCGRLFCVLGPTGNTI
-------SCQATSS---QSNV-DIGMVDLGTKCGDGRVCNSN-RQ-CVDVNTAY------
---
>Crotalus_adamanteus_J3S829
--------------------IILGSGNVNDYEVVYPRKVTALPKGAAQ-----PKYEDTM
QYEFKVNGEPVVLHLEKNKGLFSEDYSETHYSPDGREITTYPPVEDHCYYHGRIQNDADS
TASISACNGLKGHFK-LQGEMYLIEPLE-LSDSEAHAVFKYENVEKEDEAPKMCGVTQ-N
WESYEPIKKASQLNLTP-EQQRYLNTKKYIELVIV-ADNV-----MVKKYTSNSTAIRTR
IYACVNTLNLIYRAFNIHIALVGIEIWSNKDLINVISASNVTLDLFGNWRRRV-LL--RR
KRHDNAQLLTA-IDLDGPTIGLARV-GSMCDPKCSTGIVQDHSKLDVMVAVTMAHELAHN
LGINHDGNQCN-CGGNPCIMSATLNFEPAYRFSDCSRDEHWRYLIDNRPPCILNKPLITD
IVSPPVCGNYFVEVGEECDCGLPAHCQNPCCNAATCKLRPGTQCEDGECCEQCQFTSAGT
ECRAAKSECDIAESCTGQSADCPTDNFQRNGRPCLNNNGYCYNGKCPTLDHQCISFFG-S
----SATVAPDVCFNLNLKGEGNFYCRRE---NTRIFPCAPQDKKCGRLFCVLGPTGNTI
-------SCQSTYS---QSDL-DIGMVDLGTKCGDGRVCNST-RQ-CVDVNTAY------
---
>Crotalus_adamanteus_F8S107
--------------------IILGSGNVNDYEVVYPRKVTALPKGAAQ-----PKYEDTM
QYEFKVNGEPVVLHLEKNKGLFSEDYSETHYSPDGREITTYPPVEDHCYYHGRIQNDADS
TASISACNGLKGHFK-LQGETYLIEPLE-LSDSEAHAVFKYENVEKEDEAPKMCGVTQ-N
WESYEPIKKASQLNLTP-EQQRYLNTKKYIELVIV-ADNV-----MVKKYTSNSTAIRTR
IYACVNTLNLIYRAFNIHIALVGIEIWSNKDLINVISASNVTLDLFGNWRRRV-LL--RR
KRHDNAQLLTA-IDLDGPTIGLARV-GSMCDPKRSTGIVQDHSKLDVMVAVTMAHELAHN
LGINHDGNQCN-CGGNPCIMSATLNFEPAYRFSDCSRDEHWRYLIDNRPPCILNKPLITD
IVSPPVCGNYFVEVGEECDCGLPAHCQNPCCNAATCKLRPGTQCEDGECCEQCQFTSAGT
ECRAAKSECDIAESCTGQSADCPTDNFQRNGRPCLNNNGYCYNGKCPTLDHQCISFFG-S
----SATVAPDVCFNLNLKGEGNFYCRRE---NTRIFPCAPQDKKCGRLFCVLGPTGNTI
-------SCQATSS---QSNV-DIGMVDLGTKCGDGRVCNSN-RQ-CVDVNTAY------
---
>Crotalus_adamanteus_J3SDW6
--------------------IILGSGNVNDYEVVYPRKVTALPKGAAQ-----PKYEDTM
QYEFKVNGEPVVLHLEKNKGLFSEDYSETHYSPDGREITTYPPVEDHCYYHGRIQNDADS
TASISACNGLKGHFK-LQGEMYLIEPLE-LSDSEAHAVFKYENVEKEDEAPKMCGVTQ-N
WESYEPIKKASQLNLTP-EQQRYLNTKKYIELVIV-ADNV-----MVKKYTSNSTAIRTR
IYACVNTLNLIYRAFNIHIALVGIEIWSNKDLINVISASNVTLDLFGNWRRRV-LL--RR
KRHDNAQLLTA-IDLDGPTIGLARV-GSMCDPKCSTGIVQDHSKLDVMVAVTMAHELAHN
LGINHDGNQCN-CGGNPCIMSATLNFEPAYRFSDCSRDEHWRYLIDNRPPCILNKPLITD
IVSPPVCGNYFVEVGEECDCGLPAHCQNPCCNAATCKLRPGTQCEDGECCEQCQFTSAGT
ECRAAKSECDIAESCTGQSADCPTDNFQRNGRPCLNNNGYCYNGKCPTLDHQCISFFG-S
----SATVAPDVCFNLNLKGEGNFYCRRE---NTRIFPCAPQDKKCGRLFCVLGPTGNTI
-------SCQATSS---QSNV-DIGMVDLGTKCGDGRVCNSN-RQ-CVDVNTAY------
---
>Echis_ocellatus_Q2UXR0
--------------------IILESGIVNDYEVVNPQKVTAMLKGAVKQ--PEQKYEDTM
QYEFKVKGEPVVLHLEKNKGLFSEDYSETHYSPDGREITTNPPVEDHCYYHGRIQNDADS
SASISACNGLKGHFK-LRGEMYFIEPLK-IPDSEAHAVYKYENIEEEDEAPKMCGVKHTN
RESDKSIKKASQLNLTP-EQQRYLNTPKHIKVAIV-ADYL-----IFRKYGRNLFTIRAK
IYEILNILNEIYKAFNIHVALVFLEIWSNGDKINLFPAANVTLDLFGKWRERD-LM--NR
KNHDNTQLLTG-MNFDGPTAGLGYV-GTMCHPQFSAAVVQDHNKINFLVALAMAHELGHN
LGMTHDEQFCT-CGAKSCIMSATLSCEGSYRFSNCSREENRRYLINKMPQCILIKPSRTD
IVSPPVCGNSLVEVGEDCDCGSPGYCRNPCCNAATCKLTPGSQCADGECCDQCRFTRAGT
ECRPARDECDKADLCTGQSAECPADQFQRNGQPCQNNSGYCYNGICPVMRNQCISLFG-S
----RAIVAEDACFQFNSLGIDYGYCRKE---NGRKIPCAPEDVKCGRLYCFDNLPEHKN
-------PCQIFYT---PRDE-DKGMVDPGTKCENGKVC-IN-GK-CVDVNTAY------
---
>Macrovipera_lebetina_Q4VM07
--------------------IILESGNVNDYEVVYPQKITALPKGAIQQ--PEQKYEDAI
KYEFKVNGKPVVLHLEKNKGLFSEDYSETHYTPDGREITINPPVEDHCYYHGRIQNDADS
TASISACNGLKGHFK-LQGEMYLIEPLR-IPDSEAHAIYKYENIEKEDEAPKMCGVTQTN
WESDEPI-KASQLNLTP-EQRTYLKSKKYVELVIV-ADYI-----MFWKYDRSLSTIRTR
IYEIVNTLNVIYRFLNIYIALVAVEIWSKGDLINVTSSAYDTLDSFGEWRERD-LL--NR
KRHDNAQLLTG-INFNGPSAGRGFV-GRMCQPKYSVGIVQDHSKIYLLVASAMAHEMGHN
LGMDHDRIDCT-CGAKSCIMSGILRCETSYLFSDCSREEHRKYLINKMPQCILNKPLKTD
IVSPAVCGNYFVEVGEECDCGSPANCQDRCCDAATCKLRPGAQCGDGVCCYQCKFRRAGT
VCRPANGECDVSDLCTGQSAECPTDQFQRNGQPCQNNKGYCYNGTCPIMEKQCISLFG-A
----SATVAQDSCFQFNRRGNHYGYCRKE---NNTKIACAPEDVKCGRLYCLDNSSGHKN
-------PCQIYYI---PSDE-NKGMVDPGTKCGDGMVC-SN-GK-CVDVTIAY------
---
>Daboia_siamensis_A0A2H4Z2X4
--------------------IILESGNVNDYEVVYPQKVTALPKGAVQQ--PEQKYEDTM
QYEFEVNGEPVVLHLEKNKILFSEDYSETHYSPDGREITTNPPVEDHCYYHGRIQNDAHS
SASISACNGLKGHFK-LRGEMYFIEPLK-LSNNEAHAVYKYENIEKEDETPKMCGVTQTN
WESDEPIKKASLLNLTP-EQRTYLKSKKYIEVIII-ADYI-----IYLKYGRNLFTIRTR
IYEIVNILNVIYRVLNIYIALLGLEIWNNGDKINVLPEAKVTLDLFGKWKASD-LL--NH
RNHDNAYLLTG-INFNGPTAGLGYL-GGMCHPEYSAGIVQDHNKLNYLVALAMAHEMGHN
LGMEHDKIHCT-CGAKSCIMSGTLSCEASNRFSDCSREEHQKYLIDKMPQCILNKPLKTD
IVSPAVCGNYLVELGEDCDCGSPSVCQNPCCNAATCKLTQGSQCADEECCDQCKFRRAGT
VCRAANGECDVSDLCTGQSAECPTDQFQRNGHPCQNNNGYCYNGKCPIMGKQCISLFG-S
----RATVAEDACFNFNSLGNAYGYCRKE---NGRKIPCAPQDVKCGRLYCFDNLPEHKN
-------PCQIYYT---PSDE-NKGMVDLGTKCGDGKACSSN-RQ-CVDVNTAYQST---
---
>Vipera_ammodytes_R4NNL0
--------------------IILESGNVNDYEVVYLQKVTAMNKGAVKQ--PEQKYEDTM
QYEFKVNGEPVILHLEKNKDLFSEDYSETHYSPDGREITTNPPVEDHCYYHGRIQNDADS
TASISACNGLKGHFQ-LRGETYFIEPLK-IPDSEAHAVYKYENVEKEDEAPKTCGVTQTN
WESDELIKKASQLNLTP-EQQRYLNSPKYIKLVIV-ADYI-----MFLKYGRSLITIRTR
IYEIVNLLNVIYRVLNIYIALVGLEIWNNGDKINVLPEAKVTLDLFGKWRETD-LL--NR
RKHDNAQLLTG-INFNGPTAGLGYL-GSMCNPQYSAGIVQDHNKVNFLVALAMAHEMGHN
LGMDHDGIQCT-CGAKSCIMSGTLSCEASIRFSNCSQEEHRKYLINKMPQCILNKPLKTD
IVSPAVCGNYLVELGEDCDCGSPRDCQNPCCNAATCKLTPGSQCADGECCDQCKFGRAGT
VCRPANGECDVSDVCTGQSAECPTDQFQRNGHPCQNNNGYCYNGTCPILGKQCISLFG-A
----SATVAQDACFQFNRLGNEYGYCRKE---NGRKIPCAPQDVKCGRLYCFDNLPEHKN
-------PCQIYYT---PRDE-NKGMVDPGTKCGDGMACSSN-GQ-CVDVNTAY------
---
>Tropidolaemus_subannulatus_SVMP_04
--------------------IILESGNVNDYEVVYPRKVTALPKGAVQ-----PKYEDAM
QYEFKVNGEPVVLHLEKNKGLFSEDYSETHYSPDGREITTNPSVEDHCYYHGHIQNYKDS
TASISACNGLKGHFM-LQGEMFLIEPLK-LSDSEAHAIYKYENVEKEDKAHKMCGVTQ-N
WESYEPIQKASQLVVTP-EQQRYLDAKKYVKFCVI-VDHG-----MVQKKNGDLDKIKTI
IYEIVNTMNEICIALNTRVALVCLEMWNNGDKINVTSAASVTLNSFRNWKEND-LM--KR
RNPDNAQLLTA-TDFDGDTVGLANI-GSICDPKRSAAVVQYHSNISLLMAVTMAHELGHN
MGIHHDGDRCN-C--TVCIMAPRLSNHPSKEFSNCSKAEYQTYLINNRPQCILNKPLRTD
IISPPVCGNELLEVGEDCDCGSSENCQNPCCNAATCKLTPGSQCAEGLCCDQCRFKRAGT
ECRAAKNDCDISENCTGRSAKCPTDLLQRNGQPCQNKLGYCYNGKCPIMTDQCIALWR-P
----GVTVAPDVCFNYNLKGQGNFYCRRD---NTTIFPCAQKDVKCGRLFCVEGPAVNGI
-------VCKSTTS---QNDP-DYGMVDLGSKCADGKVCNSN-RQ-CVDVNKAY------
---
>Tropidolaemus_subannulatus_SVMP_00
--------------------IILESGNVNDYEVVYPRKVTALPKGAVQ-----PKYEDAM
QYEFKVNGEPVVLHLEKNKGLFSEGYSETHYSPDGREITTNPSVEDHCYYHGHIQNYKDS
TASISACNGLKGHFM-LQGEMYLIEPLK-LPDSEAHAVYKYENVENEDEAPKMCGVTQTN
LESYEPIKKAAQSYLTP-D---------------------------YLKYGRNFTNLRTR
IYNMANILNLIFHRINIHVAMLGLLVWSKEDKIIVQSSPDVTLKLFAAWRESV-LL--QN
KSHDNAQLLTG-INFNGPTAGLAYL-GGICNPMYSAAIVQDYNKIHHLVAIAMAHEMGHN
LGMNHDKGNCT-CRAKSCVMAGTISCKASYLFSDCSREEHRAFLIKNMPQCILKKPLKTD
IVSPPVCGNYFVEVGEDCDCGSPATCRDPCCNPATCKLRQGAQCAEGLCCDQCRFKRAGT
ECRAAKNDCDISENCTGRSAKCPTDLLQRNGQPCQNKLGYCYNGKCPIMTDQCIALWR-P
----GVTVAPDVCFNYNLKGQGNFYCRRD---NTTIFPCAQKDVKCGRLFCVEGPAVNGI
-------VCKSTTS---QNDP-DYGMVDLGSKCADGKVCNSN-RQ-CVDVNKAY------
---
>Tropidolaemus_subannulatus_SVMP_01
--------------------IILESGNVNDYEVVYPRKVTALPKGAVQ-----PKYEDAM
QYEFKVNGEPVVLHLEKNKGLFSEGYSETHYSPDGREITTNPSVEDHCYYHGHIQNYKDS
TASISACNGLKGHFM-LQGEMYLIEPLK-LPDSEAHAVYKYENVENEDEAPKMCGVTQTN
LESYEPIKKAAQSYLTP-DQQKYLNAPKYMKYYLV-TDHI-----MYLKYGRNFTNLRTR
IYNMANILNLIFHRINIHVAMLGLLVWSKEDKIIVQSSPDVTLKLFAAWRESV-LL--QN
KSHDNAQLLTG-INFNGPTAGLAYL-GGICNPMYSAAIVQDYNKIHHLVAIAMAHEMGHN
LGMNHDKGNCT-CRAKSCVMAGTISCKASYLFSDCSREEHRAFLIKNMPQCILKKPLKTD
IVSPPVCGNYFVEVGEDCDCGSPATCRDPCCNPATCKLRQGAQCAEGLCCDQCRFKRAGT
ECRAAKNDCDISENCTGRSAKCPTDLLQRNGQPCQNKLGYCYNGKCPIMTDQCIALWR-P
----GVTVAPDVCFNYNLKGQGNFYCRRD---NTTIFPCAQKDVKCGRLFCVEGPAVNGI
-------VCKSTTS---QNDP-DYGMVDLGSKCADGKVCNSN-RQ-CVDVNKAY------
---
>Tropidolaemus_subannulatus_SVMP_02
--------------------IILESGNVNDYEVVYPRKVTALPKGAVQ-----PKYEDAM
QYEFKVNGEPVVLHLEKNKGLFSEGYSETHYSPDGREITTNPSVEDHCYYHGHIQNYKDS
TASISACNGLKGHFM-LQGEMYLIEPLK-LPDSEAHAVYKYENVENEDEAPKMCGVTQTN
LESYEPIKKAAQSYLTP-D---------------------------YLKYGRNFTNLRTR
IYNMANILNLIFHRINIHVAMLGLLVWSKEDKIIVQSSPDVTLKLFAAWRESV-LL--QN
KSHDNAQLLTG-INFNGPTAGLAYL-GGICNPMYSAAIVQDYNKIHHLVAIAMAHEMGHN
LGMNHDKGNCT-CRAKSCVMAGTISCKASYLFSDCSREEHRAFLIKNMPQCILKKPLKTD
IVSPPVCGNYFVEVGEDCDCGSPATCRDPCCNPATCKLRQGAQCAEGLCCDQCRFKGAGT
ECRAAKDECDMADLCTGRSAEC-IDRFQRDGQPCQNNYGYCYNGTCPTMRDQCISFFG-P
----NAAVSQDACFQFNRLGNHYGYCRKE---QNTKIACEPQNVKCGRLYCVASSPANKN
-------PCNIQYS---PYDE-DKGMVLPGTKCADGKVC-SN-GQ-CIDVTTAY------
---
>Tropidolaemus_subannulatus_SVMP_03
--------------------IILESGNVNDYEVVYPRKVTALPKGAVQ-----PKYEDAM
QYEFKVNGEPVVLHLEKNKGLFSEGYSETHYSPDGREITTNPSVEDHCYYHGHIQNYKDS
TASISACNGLKGHFM-LQGEMYLIEPLK-LPDSEAHAVYKYENVENEDEAPKMCGVTQTN
LESYEPIKKAAQSYLTP-DQQKYLNAPKYMKYYLV-TDHI-----MYLKYGRNFTNLRTR
IYNMANILNLIFHRINIHVAMLGLLVWSKEDKIIVQSSPDVTLKLFAAWRESV-LL--QN
KSHDNAQLLTG-INFNGPTAGLAYL-GGICNPMYSAAIVQDYNKIHHLVAIAMAHEMGHN
LGMNHDKGNCT-CRAKSCVMAGTISCKASYLFSDCSREEHRAFLIKNMPQCILKKPLKTD
IVSPPVCGNYFVEVGEDCDCGSPATCRDPCCNPATCKLRQGAQCAEGLCCDQCRFKGAGT
ECRAAKDECDMADLCTGRSAEC-IDRFQRDGQPCQNNYGYCYNGTCPTMRDQCISFFG-P
----NAAVSQDACFQFNRLGNHYGYCRKE---QNTKIACEPQNVKCGRLYCVASSPANKN
-------PCNIQYS---PYDE-DKGMVLPGTKCADGKVC-SN-GQ-CIDVTTAY------
---
>Deinagkistrodon_acutus_Q1PS45
--------------------IILESGNVNDYEVVYPRKVTALPEGAVQ-----QKYEDAM
QYEFKVNGEPVVLHLEKNKGLFSEDYSETHYSPDGREITTYPSVEDHCYYHGRIQNDADL
TASISACNGLKGHFM-LQGEMYLIEPLK-LSDSEAHAVFKYENVEKEDEAPKMCGVTQ-N
WKSYEPIKKASQSNLTP-EQQRYLNAPKFVKLFLV-ADNI-----MYLKYGRSLTNVRTR
MYDMANILNLIFRRMNIHVAVTDLEIWSDKDKIIVQPSADDTLKSFATWRESV-LL--KH
KSHDNAQLLTG-INFNGPTAGLAYL-GGICDPMYSTAIVQDHNKIHHLVAIAMAHEMGHN
LGIDHDKDTCT-CAAKSCVMAGTLSCEASYLFSDCSRKEHRAFLIKNMPQCILKKPSKTD
VVSPPVCGNYFVEMGEDCDCGSPATCRDPCCDAATCKLKQGAQCAEGLCCDQCRFKGAGT
QCRAAMDECDMADLCTGQSADC-TDRFQKNGQPCQNNNGYCYNGTCPTMIKQCTVFFG-S
----NAAVSQDACFQFNLQGNNYGYCRKE---QNTKIACEPQNVKCGRLYC--TSPEKQN
-------PCNIYYS---PSNE-DKGMVLPGTKCADGKAC-SN-GQ-CVDVTTPY------
---
>Ovophis_okinavensis_U3TBS9
--------------------IILESGNVNDYEVVYPRKVTALPIGAVQ-----QKYEDTM
QYEFKVNGEPVILHLEKNKGLFSEDYTETHYSPDGIQIITYPPAQDHCYYHGRILNDADS
AASISACNGLKGHFK-LQGEMYLIEPLE-FPDSEAHAVFKYENVEKEDEAPKMCGVTETN
WESDEPIKKDSQSNLTP-AQQKYLNAKKYVKFYLV-ADHI-----MYLKYGRDLTTLRTR
IFDIVNIVNLILRRINIYVAMVGLEIWSHEDKIIVQSVPSVTLDLFGKWRKTV-LL--KH
KSHDNAHLLTG-INFNGPTAGLAYL-GGICDPMYSSGIVQDHNKILHLVAIAMAHEMGHN
LGIDHDKDTCT-CAAKSCVMAGTLSCEASYLFSDCSQKEHRAFLIKNMPQCILKKPLKTD
IVSPPVCGNYFVEVGEDCDCGSPATCRDSCCDAATCKLRQGAQCAEGLCCDQCRFKAAGT
VCRAATDECDMADICTGRSAEC-IDRFQRNGQPCQNNNGYCYNGTCPIMTDQCIALFG-P
----NAAVSQDACFQFNLQGNNYGYCRKE---NDRKIACEPQDVKCGRLYCLPNSPTNKN
-------PCNIYYS---PNDE-DKGMVLPGTKCADGKAC-SN-GQ-CADVNRAT------
---
>Trimeresurus_stejnegeri_Q2LD49
--------------------IILESGNVNDYEVVYPRKVTSLPKGAVQ-----QKYEDAM
QYELKVNGEPVVLHLEKNKGLFSKDYSETHYSPDGRKITTKPPVKDHCYYHGHIQNDADS
TASISACNGLKGHFK-LQGEMYLIEPLK-LPDSEAHAVFKYENVEKEDEAPKMCGVTETN
WESDEPIKEASQSNLTP-EQQSYLNAPKYVKFFLV-ADHI-----MYLKYGRNLTTLRTR
IFDTVNVVYLILLRINIHVLLVGMEIWSHKDKIIVQSVPAVTLKLFATWREAD-LL--KH
KSHGCAHLLTG-INFNGPTAGLAYL-GAICNPMYSAGIVQDHNKIHHLVAIAMAHELGHN
LGINHDKDTCT-CRAKACVMAGTISCDASYLFSDCSRQEHREFLIKNMPQCILKKPLKTD
VVSPPVCGNYFVEVGEDCDCGSPATCRDSCCNPTNCKLRQGAQCAEGLCCDQCRFKGAGT
ECRPASSECDMADLCTGRSAEC-TDRFQRNGQPCQNNNGYCYNGTCPSMTDQCIALFG-P
----NAAVSQDACFQFNREGNHYGYCRKE---QNTKIACEPENVKCGRLYCIDSSPANKN
-------PCNIVYL---PNDE-EKGMVLAGTKCADGRACNSN-GQ-CVGVNGAYKSTTGF
SQI
>Protobothrops_flavoviridis_Q90ZI3
--------------------IILESGNVNDYEVVYPRKVTALPKGAVQ-----QKYEDAM
QYEFTVNGEPVVLHLEKNKGLFSEDYSETHYSPDGREITTNPPVEDHCYYHGRIQNDADL
TASISACDGLKGHFK-LQGETYIIEPLK-LPDSEAHAVFKYENVEKEDEAPKMCGVTQSN
WESDESIKEDSQSNLTP-AQQKYLNAKKYVKFFLV-ADHI-----MYLKYGRNLTTLRTR
MFDTVNIVNQILQRINIHVALIGIEIWSKEDKIIVQSVPDVTLKLFATWRESV-LL--KR
KNHDNAHLLTG-INFNGPTAGLAYL-GGICKPMYSAGIVQDHNKIHHLVAIAMAHEMGHN
LGMDHDKDTCT-CRAKACVMAGTLSCDASYLFSDCSRQEHRAFLIKNMPQCILKKPLKTD
VVSPPVCGNYFVEVGEDCDCGSPATCRDPCCDAATCKLRQGAQCAEGLCCDQCRFKAAGT
ECRAATDECDMADLCTGRSAEC-TDRFQRNGQPCQNNNGYCYNRTCPTMNNQCIALFG-P
----NAAVSQDACFQFNRQGNYYGYCRKE---QNTKIACEPQNVKCGRLYCIDSSPAKKN
-------PCNIIYS---PNDE-DKGMVLPGTKCADGMACNSN-GQ-CVDVNRTY------
---
>Crotalus_atrox_Q9DGB9
--------------------VILESGNVNDYEVVYPRKVTALPKGAVQ-----PKYEDAM
QYEFKVNGEPVVLHLEKNKGLFSEDYSETHYSPDGREITTYPPVEDHCYYHGRIENDADS
TASISACNGLKGHFK-LQGEMYLIEPLK-LPDSEAHAVFKYENVEKEDEAPKMCGVTQ-N
WESYEPIKKASQSNLTP-EQQRYLNAKKYVKLFLV-ADYI-----MYLKYGRNLTAVRTR
MYDIVNVITPIYHRMNIHVALVGLEIWSNTDKIIVQSSADVTLDLFAKWRATD-LL--SR
KSHDNAQLLTG-INFNGPTAGLGYL-GGICNTMYSAGIVQDHSKIHHLVAIAMAHEMGHN
LGMDHDKDTCT-CGTRPCVMAGALSCEASFLFSDCSQKDHREFLIKNMPQCILKKPLKTD
VVSPAVCGNYFVEVGEECDCGSPRTCRDPCCDATTCKLRQGAQCAEGLCCDQCRFKGAGT
ECRAAKDECDMADVCTGRSAEC-TDRFQRNGQPCKNNNGYCYNGKCPIMADQCIALFG-P
----GATVSQDACFQFNREGNHYGYCRKE---QNTKIACEPQDVKCGRLYCFPNSPENKN
-------PCNIYYS---PNDE-DKGMVLPGTKCADRKAC-SN-GQ-CVDVTTPY------
---
>Crotalus_adamanteus_F8S106
--------------------IILESGNVNDYEVVYPRKVTALPKRAVQ-----PKYEDAM
QYEFKVNGESVVLHLEKNKELFSEDYSETHYSPDGREITTYPPAEDHCYYHGRIQNDADS
TASISACNGLKGHFK-LQGEMYLIEPLK-LPDSEAHAVFKYENVEKEDEAPKMCGVTQ-N
WESYEPIKKASQSNLTP-EQQRYLNAKKYVKLFLV-ADYI-----MYLKYGRNLTAVRTR
MYDIVNVITPIYHRMNIHVALVGLEIWSNTDKIIVQSSADVTLNLFGNWRATD-LL--RR
KSHDNAQLLTG-INFNGPTAGLAYL-GGICNTMYSAGIVQDHSKIHHLVAIAMAHEMGHN
LGMDHDKDTCT-CGTRPCVMAGALSCEASFLFSDCSQKDHREFLIKNMPQCILKKPLKTD
VVSPAVCGNYFVEVGEECDCGSPRTCRDPCCDATTCKLRQGAQCAEGLCCDQCRFKGAGT
ECRAAKDECDMADVCTGRSAEC-TDSFQRNGQPCKNNNGYCYNGKCPIMADQCIALFG-P
----SATVSQDACFQFNREGNHYGYCRKE---QNTKIACEPQDVKCGRLYCFPNSPENKN
-------PCNIYYS---PNDE-DKGMVLPGTKCADGKAC-SN-GQ-CVDVTTPY------
---
>Crotalus_adamanteus_F8S108
--------------------VILESGNVNDYEVVYPRKVTALPKGAVQ-----PKYEDTM
QYEFKVNGEPVVLHLEKNKGLFSEDYSETHYSPDGREITTYPTVEDHCYYHGRIENDADS
TASISACNGLKGHFK-LQGEMYLIEPLK-LPDSEAHAVFKYENVEKEDEAPKMCGVTQ-N
WESYEPIKKASQSNLTP-EQQRYLNAKKYVKLFLV-ADYI-----MYLKYGRNLTAVRTR
MYDIVNVITPIYHRMNIHVALVGLEIWSNTDKIIVQSSADVTLNLFGNWRATD-LL--RR
KSHDNAQLLTG-INFNGPTAGLAYL-GGICNTMYSAGIVQDHSKIHHLVAIAMAHEMGHN
LGMDHDKDTCT-CGTRPCVMAGALSCEASFLFSDCSQKDHREFLIKNMPQCILKKPLKTD
VVSPAVCGNYFVEVGEECDCGSPRTCRDPCCDATTCKLRQGAQCAEGLCCDQCRFKGAGT
ECRAAKDECDMADVCTGRSAEC-TDSFQRNGQPCKNNNGYCYNGKCPIMADQCIALFG-P
----SATVSQDACFQFNREGNHYGYCRKE---QNTKIACEPQDVKCGRLYCFPNSPENKN
-------PCNIYYS---PNDE-DKGMVLPGTKCADGKAC-SN-GQ-CVDVTTPY------
---
>Gloydius_halys_Q8AWI5
--------------------IILESGNVNDYEVVYPRKVPALPKGAVQ-----PKYEDAM
QYEFKVNGEPVVLHLEKNKGLFSEDYSETHYSPDGREITTNPPVEDHCYYHGRIQNDADS
TASISACNGLKGHFT-LQGETYLIEPLK-LPDSEAHAVFKYENVEKEDEAPKMCGVTQ-N
WESYEPIKKASQSNLTP-EQQRYLNAKKYVKLVMV-ADYI-----MYLKYDRNLTTVRTR
MYDIVNVINVIYQRMNIHVALVGLEIWSNKDKFILRSAADVTLKLFATWRETD-LL--KR
KSHDNAQLLTG-INFNGPTAGLGYL-GGICNPMYSAGIVQDHNKIHHLVAIAMAHEMGHN
LGIDHDKDTCT-CGAKSCVMAGTLSCEASYLFSDCSRKEHQAFLIKDMPQCILKKPLKTD
VVSPPVCGNYFVEVGEDCDCGSPATCRDSCCDAATCKLRQGAQCAEGLCCDQCRFKGAGT
ECRAATDECDMADLCTGRSAEC-TDRFQRNGQPCQNNNGYCYNGKCPIMTDQCIALFG-P
----NAAVSEDACFQFNLEGNHYGYCRKE---QNTKIACEPQNVKCGRLYCIDSSPANKN
-------PCNIYYS---PGDE-DKGMVLPGTKCADGKAC-SN-GQ-CVDVNRAS------
---
>Gloydius_intermedius_A0A0C4ZNF1
--------------------IILESGNVNDYEVVYPRKVTALPKGAVQ-----QKYEDAM
QYEFKVNGEPVVLHLKKNKGLFSEDYSETHYSPDGREITTNPPVEDHCYYHGCIQNDADS
TASISACNGLKGHFT-LQGETYFIEPLK-LPDSEAHAVYKYEDVEKEDEAPKMCGVTQ-N
WESYEPIKKASQSNLTP-AQQRYLNAKKYVKLVMV-ADYI-----MYLKYDRNLTTVRTR
MYDIVNVINLIYQRMNIHVALVGLEIWSNKDKFIVRSAADVTLDLFAKWRETD-LL--KR
KNHDNAQLLTG-INFNGPTAGLAYL-GGICNPMYSAGVVQDHDKIHHLVAIAMAHEMGHN
LGIDHDKDTCT-CGAKSCVMAGTLSCEASYLFSDCSRKEHQAFLIKNMPQCILKKPLKTD
VVSPPVCGNYFVEVGEDCDCGSPATCRDSCCDAATCKLRQGAQCAEGLCCDQCRFKGAGT
ECRAATDECDMADLCTGLSAEC-TDRFQRNGQPCQNNKGYCYNGKCPIMTDQCIALFG-S
----NAAVSEDACFQFNLQGNHYGYCRKE---QNTKIACEPQNVKCGRLYCVDSSPANKN
-------PCNIYYS---PNDE-DKGMVLPGTKCADGKAC-SN-GQ-CVDVNRAS------
---
>Echis_pyramidum_Q90499
--------------------IILESGNVNDYEIVYPQKNATLTKEAIQQ--PEQKYEDTM
RYEFKVNGEPVVLHLEKNKGLFSEDYSETHYSPDGREITTNPPVEDHCYYHGRIQNDADS
TASMSACNGLKGYFM-LRGETYLIEPLK-IPDSEAHAVYKYENVEKEDEAPKMCGVTQTN
WESDE-LKKASQLVATS-EQQRS--YKKYIEFVVV-ADYI-----MYRKYNNDSTAVRRR
IYEIVNILNMVYIVFNIHVALTHIEIWSTRDQITVQSAADVTLDLFGDWRAKN-LL--TR
KKHDNAQLFTG-INLNGQTLGIARM-RGMCSPSNSVGVIQDYCKNYLLVAITMAHELGHN
LGMDHDNGNCN-CPDTSCIMSAVAGPEPVFSFSNCSRNDYRSFRNSDQSKCIDNKPLKTD
IVSPSVCGNYFVEVGEECDCGSRTYCRNPCCNATTCKLTPGSQCADGECCNQCRFRPART
ECRRKIDDCDVPEYCTGQSGECPLDVFQRNGQPYQSNNGYCYNGNCPILKNQCIHLWK-P
APPAGVNVAPDVCFEDNQNGTDVYNCGIK---NGTYIKCARQDIKCGRLSCEEPSTGNTI
-------NCQAFFS---SRNP-DYGMVDIGTKCADGKVCNSN-RH-CVDVNTAY------
---
>Echis_carinatus_E9JG52
--------------------IILEFGDVNDYEVVYPQKITALSKEAIQQ--PEQKYEDTM
QYEFKVNGEPVILHLEKNKGLFSDNYSETHYSPDGREITTNPPVKDHCYYHGHIQNDAPS
SASISACNGLKGHFM-LRGETYLIEPLK-FPDNEAHAVYKYENIEKEDEAPKMCGVTHTN
WESDEPIKKASPLVATS-EQQRS--YQKYIELALI-ADNL-----IYRKYTGNSTAIKTR
MYEIINTLNLVYIVFSIHIALTHIEIWSETDQIKVQSAADDTLHLFGDWREKN-LM--KR
KEHDNAQLVTG-INFNGQTLGRAPV-SGMCSPRRSVGVIQDYCKTHLLTAVVMAHELGHN
LGMNHDKSHCK-CPVKSCIMSPTARPEPVFSFSDCSWNDYRSFRDSDQSKCIDNKPLKTD
IVSPSVCGNNFVEVGEECDCGSPKYCRNPCCDAATCKLKPGTECGDGMCCDQCRFKPAGT
QCRGTRSDCDVPEYCTGRSAECPLDVFQRNGQPCQSNNGYCYNGNCPIMTNQCIDLWK-P
APLAGVNVAPDRCFDYNLQGTDKYHCGIK---NGRYIKCARQDIKCGRLFCVEPSTGNKI
-------TCQSFRS---QDDP-DYGMVDIGTKCADGKVCNSN-RH-CVDVNTAY------
---
>Echis_coloratus_E9JG85
--------------------IILESGNVNDYEVVYPQKVTALAKGAIQQ--PEQKYEDTM
QYEFKVNGEPVVLHLEKNKGLFSEDYSETHYSPDGREITTNPAVEDHCYYHGRIQNDADS
TASISACNGLKGHFM-LRGETYLIEPLK-IPDSEAHAVYKYENIEKEDEAPKMCGVTHTN
WESDEPIKKASQLVATS-ETQRS--YKKYIELVVV-ADYI-----MFRKYDRNSTAIKTR
IYEIVNTLNLAYIVFSIHVALTHIEIWSKKDQIKVQSAADVTLHLFGDWREKN-LL--TR
KKHDNAQLLTG-INFKGQTLGRAPV-SGMCSPKSSVGVIQDYCKNYFLVAFTMAHELGHN
LGMDHDNGSCN-CPDKSCIMSAVAGPEPFFSFSDCSWNDYRRFRNSDQSKCIDNKPLKTD
IVSPSVCGNYFVEVGEECDCGSPTYCQNPCCDAATCKLKPGAECGDGMCCDQCRFRPAGT
ECRGTSSDCDVPEYCTGQSAECPLDVFQRNGQPCQSNNGYCYNGKCPIMTNQCIHLWK-P
----GVNVAPDACFEYNLQGTYKHHCGSE---NGRYIKCARQDIKCGRLFCVEPSTGNTI
-------TCQIFRS---QDDP-DYGMVDIGTKCADGKVCNSN-RH-CVDVNTAY------
---
>Echis_coloratus_E9JG57
--------------------IILESGNVNDYEVVYPQKVTALAKGAIQQ--PEQKYEDTM
QYEFKVNGEPVVLHLEKNKGLFSEDYSETHYSPDGREITTNPAVEDHCYYHGRIQNDADS
TASISACNGLKGHFM-LRGETYLIEPLK-IPDSEAHAVYKYENIEKEDEAPKMCGVTHTN
WESDEPIKKASQLVATS-EQQRS--YKKYIELVVV-ADYI-----MFRKYDRNSTAIKTR
IYEIVNTLNLAYIVFSIHVALTHIEIWSKKDQIKVQSAADVTLHLFGDWREKN-LL--TR
KKHDNAQLLTG-INFKGQTLGRAPV-SGMCSPKSSVGVIQDYCKNYFLVAFTMAHELGHN
LGMDHDNGSCN-CPDKSCIMSAVAGPEPFFSFSDCSWNDYRRFRNSDQSKCIDNKPLKTD
IVSPSVCGNYFVEVGEECDCGSPTYCRNPCCDAATCKLKPGAECGDGMCCDQCRFRPAGT
ECRGTSSDCDVPEYCTGQSAECPLDVFQRNGQPCQSNNGYCYNGKCPIMTNQCIHLWK-P
----GVNVAPDACFEYNLQGTYKHHCGSE---NGRYIKCARQDIKCGRLFCVEPSTGNTI
-------TCQIFRS---QDDP-DYGMVDIGTKCADGKVCNSN-RH-CVDVNTAY------
---
>Echis_coloratus_E9JG61
--------------------IILESGNVNDYEVVYPQKVTALAKGAIQQ--PEQKYEDTM
QYEFKVNGEPVVLHLEKNKGLFSEDYSETHYSPDGREITTNPAVEDHCYYHGRIQNDADS
TASISACNGLKGHFM-LRGETYLIEPLK-IPDSEAHAVYKYENIEKEDEAPKMCGVTHTN
WESDEPIKKASQLVATS-EQQRS--YKKYIELVVV-ADYI-----MFRKYDRNSTAIKTR
IYEIVNTLNLAYIVFSIHVALTHIEIWSKKDQIKVQSAADVTLHLFGDWREKN-LL--TR
KKHDNAQLLTG-INFKGQTLGRAPV-SGMCSPKSSVGVIQDYCKNYFLVAFTMAHELGHN
LGMDHDNGSCN-CPDKSCIMSAVAGPEPFFSFSDCSWNDYRRFRNSDQSKCIDNKPLKTD
IVSPSVCGNYFVEVGEECDCGSPTYCQNPCCDAATCKLKPGAECGDGMCCDQCRFRPAGX
ECRGTSSDCDVPEYCTGQSAECPLDVFQRNGQPCQSNNGYCYNGKCPIMTNQCIHLWK-P
----GVNVAPDACFEYNLQGTYKHHCGSE---NGRYIKCARQDIKCGRLFCVEPSTGNTI
-------TCQIFRS---QDDP-DYGMVDIGTKCADGKVCNSN-RH-CVDVNTAY------
---
>Vipera_transcaucasiana_SVMP_05
--------------------IILESGNINDYEVVYPQKVTALPKGAIQQ--PEQKYEDAM
QYEFKVKGEPVVLHLEKNKDFFPENYSETHYSPDDREITTNPPVEDHCYYYGHIQNDADS
TASISACNGLKGYFT-LRGETYLIEPLK-IPDSEAHAVYKYENIEKEDETPKMCGVTETN
WESDEPIKKASQLVATS-EQWRYIQ--KYIELVIV-VDNV-----MFRKYTGNSTAIKTR
IYEMVNTLNMVFRNVHIFVALVGIEIWNKKDQIKVQSAANVTLDLFGDWRDKN-LL--RR
KRHDNAQLLTG-INLNGQTLGIAPM-SGMCKPKSSVGLIQDYCKSYLLVAIAMAHELGHN
LGMSHDRKNCI-CGRSSCIMAPVLSDQPSKLFSNCSRDYYQRYLTRYKPKCILNEPLRKD
IASRAVCGNEIWEEGEECDCGSPKDCQNPCCDAASCRLHSWVECEYGECCDQCKFGRAGT
VCRPANGECDVSDVCTGQSAECPTDVLQRNGQPCKNNNGYCYNGVCPILTNQCISLFE-S
----SVTVAPDRCFNYNLQGTENFHCGME---NGRYIKCKPQDKKCGRLFCVMLPIGSRI
-------NCKYTSL---KSDP-DYAMVDLGTKCADGKVCNSN-RQ-CVDVNTAY------
---
>Vipera_ammodytes_V5TBK6
--------------------IILESGNVNDYEVVYPQKVTSLPKGAVQQ--PEQKYEDTM
QYEFKVNGEPVVLHLEKNKGLFSEDYSETHYSPDGREITTNPPVEDHCYYHGHIQNEADS
TASISACNGLKGHFK-LQGETYLIEPLK-IPESEAHAVYKYENIEKEDEAPKMCGVTETN
WESDEPIRKASQLVATS-EQRRN--IQKYIELVIV-VDNV-----MFRKYTGNSTAIRTR
IYEIVNTLNVVFRNVHIFVALVGIEIWNKKDQIKVKSAESVTLDLFGDWREKD-LL--RR
KRHDNAQLLTG-IDLNEQTLGIAPM-SGMCKPKSSVGLIQDYCKSYLLVAIVMAHELGHN
LGMDHDDGNCI-CREMPCIMSPEAGSKPAFYFSDCSWNQYQKFRNDIKSKCIDNKPLKTD
IVSPAFCGNYFVEEGEECDCGFPGNCRNPCCNATTCKLTPGSECGDGECCDQCRIQTAGT
ECRPAWDECDVPEYCTGQSAECPTDVLQRNGQPCKNNNGYCYNGVCPILTNQCISLFG-S
----SVTVAPDRCFNNNLQGTENFHCGME---NGRYIKCKPQDKKCGRLFCVEPPTGGGI
-------NCKSIRS---EGDP-DHGMVDLGTKCADGKVCNSN-RQ-CVDVNTAY------
---
>Vipera_transcaucasiana_SVMP_03
--------------------IILESGNINDYEVVYPQKVTALPKGAIQQ--PEQKYEDAM
QYEFKVKGEPVVLHLEKNKDFFPENYSETHYSPDDREITTNPPVEDHCYYYGHIQNDADS
TASISACNGLKGYFT-LRGETYLIEPLK-IPDSEAHAVYKYENIEKEDETPKMCGVTETN
WESDEPIKKASQLVATS-EQWRY--IQKYIELVIV-VDNV-----MFRKYTGNSTAIKTR
IYEMVNTLNMVFRNVHIFVALVGIEIWNKKDQIKVQSAANVTLDLFGDWRDKN-LL--RR
KRHDNAQLLTG-INLNGQTLGIAPM-SGMCKPKSSVGLIQDYCKSYLLVAIAMAHELGHN
LGMDHDDGNCI-CREMPCIMSPEAGSEPAFYFSNCSKNQYETFRNDIKSKCIDNKPLKTD
IVSPAVCGNYFVEEGEECDCGFPGYCRNPCCDAATCKLKPGAECGDGVCCYQCRIQTAGT
ECRPARSECDVAEYCTGQSAECPTDVFHSNGKPCLNNFGYCYNGNCPIMYHQCYALFG-P
----NATVGQDGCFEWNKKGESYFYCRKE---NDVPIPCAPEDIKCGRLFCELIKN----
-------TCKYDYS---E-DP-DYGMVDHGTKCGDGKVC-SN-RQ-CVDVNTAY------
---
>Pseudocerastes_urarachnoides_SVMP_04
--------------------IILESGNINDYEVVYPQKVTALPKGAIQQ--PEQKYEDAM
QYEFKVKGEPVVLHLEKNKDFFPENYSETHYSPDDREITTNPPVEDHCYYYGHIQNDADS
TASISACNGLKGYFT-LRGETYLIEPLK-IPDSEAHAVYKYENIEKEDETPKMCGVTETN
WESDEPIKKASQLVATS-EQWRY--IQKYIELVIV-VDNV-----MFRKYTGNSTAIKTR
IYEMVNTLNMVFRNVHIFVALVGIEIWNKKDQIKVQSAANVTLDLFGDWRDKN-LL--RR
KRHDNAQLLTG-INLNGQTLGIAPM-SGMCKPKSSVGLIQDYCKSYLLVAIAMAHELGHN
LGMDHDGIQCT-CGAKSCIMSGTLSCEASIRFSNCSQEEHRKYLINKMPQCILNKPLKTD
IVSPAVCGNYLVELGEDCDCGSPRDCQNPCCNAATCKLTPGSQCADGECCDQCRFKRAGT
ECRPARSECDVAEYCTGQSAECPTDVFHSNGKPCLNNFGYCYNGNCPIMYHQCYALFG-P
----NATVGQDGCFEWNKKGESYFYCRKE---NDVPIPCAPEDIKCGRLFCELIKN----
-------TCKYDYS---E-DP-DYGMVDHGTKCGDGKVC-SN-RQ-CVDVNTAY------
---
>Vipera_ammodytes_A0A1I9KNR6
--------------------IILESGNVNDYEVVYLQKVTAMNKGAVKQ--PEQKYEDTM
QYEFKVNGEPVILHLEKNKDLFSEDYSETHYSPDGREITTNPPVEDHCYYHGRIQNDADS
TASISACNGLKGHFQ-LRGETYFIEPLK-IPDSEAHAVYKYENVEKEDEGPKKCGVTQTN
WKSDEPIKKASQLVATS-EQQSYYDRFRYIKLVIV-VDHS-----MVTKYNNNSTAIRTR
IYEMVNTLNVVFRYMNIRVALVYLEMWTNRDLINVASAGNVTLNLFGEWRERD-LL--NR
RKHDNAQLLTA-IDFDRETIGLAHI-SSMCQSKRSVGIVEDHSNINLPVAITMAHEIGHN
LGMSHDTVNCT-CGANSCIMAPILSNPPPLYFSNCSQNYYQTFLTNYRPDCTLIRPLRTD
IVSPPVCGNELLEKGEECDCGSPENCRYRCCDAASCKLHSWVQCESGECCNQCKFKSAGI
LCRGRRSKCDKSEYCTGQSADCPIDRFHSNGKLCLNKTGYCYNGTCPKMENQCHALFG-P
----DATVGQDGCFEWNKKGEGIYYCRKE---NDVPIPCAAEDVKCGRLFC---------
--EILPNTCKPAYG--------DNGMVDPGTKCADKKVC-IN-GK-CVDLNTAY------
---
>Echis_ocellatus_Q2UXQ9
--------------------IILESGNVNDYEVVYPQKVTALPKGAVQQ--AEQKYEDAM
QYEFEVNGQPVVLHLEKNKDLFSEDYSETHYSPDGKEITTNPPIEDHCYYHGRIQNDAHS
TASISACNGLKGHFK-LRGETYLIEPLK-IPDSEAHAVYKYENIEKEDDAPKMCGVTQTN
WESDEPIKEASQLVATS-DQQRYYDHFRYIKYFIV-VDHR-----MVEKYNGNLRTIRRR
IYQLVNILNEIYLPWNIRAPLVGIEFWNQRDLINVTSSAPYTLDLFGKWRASD-LL--NR
KIHDYTHLLTA-IVFVEQILGMAHI-ATMCHSELSVGLVQDYMPSEHVVAAIMVHEMGHN
LGISHDEKYCN-CGADSCIMYPQISIPPPVYFSNCSWEQYQNFLTIYKPDCTLIRPSRTD
IVSPPVCGNDILEQGEECDCGSPEKCQDPCCDAASCKLHSWIECEFGECCDQCRFKPAGT
ECRGIRSECDLPEYCTGQSVDCPIDHFHRNGKPCLNNNGYCYNGTCPMMQNQCHALFG-P
----NAAVAQDACFEENKKGKSYFYCRKE---NDVKIPCAPEDIKCGRLFC---------
--EIVKNTCKYDYS----EDP-DYGMVGQGTKCEDGKVC-SN-RH-CVDVTTAY------
---
>Echis_coloratus_E9JG68
--------------------IILESGSVNDYEVVYPQKIIALPKGAVQQ--PQQKYEDAM
QYEFKVKGEPVVLHLEKNKYLFSEDYSETHYSPDGREITTNPPVEDHCYYHGHIQNDADS
TASISACNGLKGHFK-LRGETYLIEPLK-IPDSEAHAVYKYENIEKEDEAPKMCGVTQTN
WESDEPIKKASQLVATS-EQQRYYDRFRYIKLVIV-ADYR-----MFRRYNGNLRKIRRK
IYQIVNILNEMYLPWNIRVPLVGLEIWNQRDLINVTSSPKVTLNLFGEWRESD-LL--SR
KRHDNAQLLTA-IDFDGLTIGMAHI-ATMCHSKLSVGIVEDYRPIERVVAAIMAHEMGHN
LGIHHDGNQCN-CGANSCIMAPQISDPPPVYFSNCSWDQYQNFLTNFKPDCTLIRPSTTD
IVSPPVCGNGLLEKREECDCGSPENCQDPCCDAALCKLHSWVECEIGECCDQCRFKPAGT
ECRGIRSECDLPEYCTGQSVECPIDHFHRNGKPCQNNNGYCYNGTCPIMQNQCYALFG-P
----DATVGQDACFEGNKKGESYFYCRKE---NDVKIPCAPEDIKCGRLFC---------
--EIVKNICKYDYS----EDP-NYGMVDEGTKCGDGKVC-RN-RH-CVDVTTAY------
---
>Echis_coloratus_E9JG59
--------------------IILESGSVNDYEVVYPQKIIALPKGAVQQ--PQQKYEDAM
QYEFKVKGEPVVLHLEKNKYLFSEDYSETHYSPDGREITTNPPVEDHCYYHGHIQNDADS
TASISACNGLKGHFK-LRGETYFIEPLK-VPDSEAHAVYKYENIEKEDEAPKMCGVTQTN
WESDEPIKKASQLVATS-EQQRYYDRFRHIKLVIV-ADYR-----MFRRYNGNLRKIRRK
IYQIVNILNEMYLPWNIRVPLVGLEIWNQRDLINVTSSPKVTLNLFGEWRESD-LL--SR
KRHDNAQLLTA-IDFDGLTIGMAHI-ATMCHSKLSVGIVEDYRPIERVVAAIMAHEMGHN
LGIHHDGNQCN-CGANSCIMAPQISDPPPVYFSNCSWDQYQNFLTNFKPDCTLIRPSTTD
IVSPPVCGNGLLEKREECDCGSPENCQDPCCDAALCKLHSWVECEIGECCDQCRFKPAGT
ECRGIRSECDLPEYCTGQSVECPIDHFHRNGKPCQNNNGYCYNGTCPIMQNQCYALFG-P
----DATVGQDACFEGNKKGESYFYCRKE---NDVKIPCAPEDIKCGRLFC---------
--EIVKNICKYDYS----EDP-NYGMVDEGTKCGDGKVC-RN-RH-CVDVTTAY------
---
>Echis_carinatus_E9JG29
--------------------ITLESGKINDYEVVYPEKVTALPKGAIQQ--TEQKYEDAM
QYEVKVKGEPVVLHLKKNKDLFSEDYSETHYTPDGREITTNPPIEDHCYYHGSIQNDAHS
SASISACNGLKGHFR-LRGETYFIEPLK-IPDSEAHAVYKYENIEKEDEAPKMCGVTHTN
WESDEPIEKASQLVATS-AQHSYYDHFRYVKVIVV-VDHS-----MCTKYNNDLTAMRTR
VYEMINTVNEIYIYMHIRVPLVGIEFWCNGDLINVTSSAEYTLNSFGNWRASG-LL--SH
KTHDNAQLLTA-IDISGSVIGKAHI-SSMCQATRSVGVVEDHSPIVREVAVTMAHEMGHN
LGMYHDGNQCT-CGASSCIMSRFLTDPPPMYFSNCSWNYYQNFLTNDKPDCTRIRPSRTD
IVSPQVCGNGLLEKGEECDCGSPANCRYPCCDAASCKLHSWVECESGECCDQCRFKPAGT
ECRAIRSECDLPESCTGQSAECPTDHFHKNGKPCLNNYGYCYNGKCPIMEYQCYNHFG-S
----NATVGQDGCFEMNKRGERDFYCRKE---NDVPVPCAQEDVKCGRLFC---------
--ETEPNMCRHPYG--------DEGMVEPGTKCEDKKVC-IN-GK-CTDVNTAY------
---
>Echis_carinatus_E9JG38
--------------------IILESGNINDYEVVYPEKVTALPKGAIQQ--TEQKYEDAM
QYEFKVKGEPVVLHLKKNKDLFSEDYSETHYTPDGREITTNPPIEDHCYYHGSIQNDAHS
SASISVCNGLKGHFR-LRGEMYFIEPLK-IPDSEAHAVYKYENIEKEDEAPKMCGVTHTN
WESDETIEKASQLVATS-EQHSYYDYFRYVKVIVV-VDHS-----MCTKYNNDLTAMRTR
VYEMFNTVNEIYIYMHIHVPLVGIEFWCNGDLITVTSSAENTLYSFGDWRASY-LL--SH
KPHDNAQLLTA-IDISNSTIGIAHV-SSMCQATRSVGVIEDHSPIVRAVAVTMAHEMGHN
LGMYHDGKQCN-CGADSCIMYPYLSDPLPMYFSNCSWNYYQNFLTNYKPDCTRIKPSRTD
IVLPPVCGNGLLEKGEECDCGSPANCQYPCCDAASCKLHSWVECESGECCDQCRFKAAGT
ECRAIRNECDLPESCTGQSGDCPIDQFHRNGQPCLHNYGYCYNGKCPIMEYQCYDHFG-S
----NAVVGQDACFKWNTKGKSDFYCRKE---NDVKIPCAPEDVKCGRLFC---------
--DIGPNRCRYPYG--------DEGMVEPGTKCGDKKVC-IN-GK-CTDVNTAY------
---
>Echis_carinatus_E9JG41
--------------------IILESGNINDYEVVYPEKVTALPKGAIQQ--TEQKYEDAM
QYEFKVKGEPVVLHLKKNKDLFSEDYSETHYTPDGREITTNPPIEDHCYYHGSIQNDAHS
SASISVCNGLKGHFR-LRGEMYFIEPLK-IPDSEAHAVYKYENIEKEDEAPKMCGVTHTN
WESDETIEKASQLVATS-EQHSYYDYFRYVKVIVV-VDHS-----MCTKYNNDLTAMRTR
VYEMFNTVNEIYIYMHIHVPLVGIEFWCNGDLITVTSSAENTLYSFGDWRASY-LL--SH
KPHDNAQLLTA-IDISNSTIGIAHV-SSMCQATRSVGVIEDHSPIVRAVAVTMAHEMGHN
LGMYHDGKQCN-CGADSCIMYPYLSDPLPMYFSNCSWNYYQNFLTNYKPDCTRIKPSRTD
IVSPPVCGNGLLEKGEECDCGSPANCQYPCCDAASCKLHSWVECESGECCDQCRFKAAGT
ECRAIRNECDLPESCTGQSGDCPIDQFHRNGQPCLHNYGYCYNGKCPIMEYQCYDHFG-S
----NAVVGQDACFKWNTKGKSDFYCRKE---NDVKIPCAPEDVKCGRLFC---------
--DIGPNRCRYPYG--------DEGMVEPGTKCGDKKVC-IN-GK-CTDVNTAY------
---
>Echis_ocellatus_Q2UXQ2
--------------------IILESGNVNNYEVVYPQKVTALPKGAIQQ--TEQKYEDTM
QYEFKVKGEPVVLHLEKNKDLFSEDYSETHYTPDGREITTNPPVEDHCYYHGRIQNDAHS
SASISACNGLKGHFK-LQGETYFIEPLK-IPDSEAHAVYKYENIEKEDEAPKMCGVTQTN
WEPDEPIKEASQLVATS-EQRSYYDNFRYVKFFIV-VDHS-----MVTKYNNDLTAIRTR
IYEMLNTVNEIYLYLHIRVPLVGVEFWTNEDLINVTSKAEDTLYSFGDWRASN-LM--RR
KRHDNAQLFTA-IDISNSTIGIAHV-SSMCQATRSVGVVEDYSPIVREVAVTMVHEMGHN
LGMYHDGNQCD-CGAKSCIMYPFISDPPPMYFSNCSRHYYQNFLTDYKPDCTLIRPPRTD
IVSPPVCGNELLEKGEECDCGSPANCRYPCCDAASCKLHSWVECESGECCDQCRFRPAGT
ECRGIRSECDLPEYCTGQSADCPTDVFHRDGKPCLSNYGYCYNGTCPIMQYQCYAHFG-P
----NATVGEDVCFEWNKKGKSDFYCRKE---NDVKIPCAPEDVKCGRLFC---------
--ETKPNECKHPYG--------DEGMVDPGTKCEDGKVC-SN-GK-CVDVTTAYKSTSGF
SQI
>Echis_coloratus_E9JG74
--------------------IILESENINDYEVVYPQKVTALPKGAIQQ--TEQKYEDIM
QYEFKVKGEPVVLHLHKNKDLFSEDYSETHYTPDGREITTNPPVEDHCYYHGSLQNDAHS
SASISACNGLKGHFK-LRGETYLIEPLK-IPDSEAHAVYKYENVEKEDEAPKMCGVTQTK
WEPDEPIKEASQLVATS-EQQRYYDHFRYIKLVIV-ADYR-----MVTKYNNHFT-IRTR
IYEMVNTVNEIYIHLHIRVALVGVEFWSNGDLINVTSAAEHTLNLFGAWRASD-LL--SR
KRHDNAQLLTA-IDLNGPTIGIAHI-SSMCQATRSVGVVQDFSEEVNRVAVTMAHEMGHN
LGMDHDGNQCN-CGANSCIMAAALSNPAPEYFSNCSWNYYQNFLTNFKPDCTLIRPSKTD
IVSPQVCGNGLLEEGEECDCGSPANCRYPCCDAASCKLHSWVECESGECCDQCRFKPAGT
ECRGIRSECDLPESCTGQSADCPMDVFHRDGKPCLNNYGYCYNGTCPIMEYQCYAHFG-P
----NAVVGQDACFEINKEGKGDFYCRKE---NDVLIPCAQQDVKCGRLFC---------
--ETEPNMCRYPYG--------DEGMVDPGTKCEDKKVC-IN-GK-CIDVNTAY------
---
>Echis_coloratus_E9JG75
--------------------IILESGNINDYEIVYPQKVTALPKGAIPQ--SEQKYEDAM
QYEFKVKGEPVVLHLEKNKDLFSEDYSETHYSPDGKEITTNPPVEDHCYYHGRIQNDVDS
TASISACNGLKGHFK-LRGEMYFIEPLK-IPNSEAHAVYKYENIEKEDEAPKMCGVTQTN
WESDEPIKEASQLVATS-EQQSYYDRFRYIKFVIV-VDHS-----MITKYNNDLTAIRTR
VYEMLNTVNEIYIYMHIRVALVGIEFWSNRDLITVTSSAEDTLNSFGNWRASD-LL--SR
KTHDNAQLFTA-IDLSGPTIGIAHV-SSMCQATRSVGVIEDYSPIVRAVAVTMAHEMGHN
LGMYHDGNQCN-CGANSCIMYPYISDPPPMYFSNCSWNYYQNFLTDYKPDCTLIRPSKTD
IVSPQVCGNGLLEEGEECDCGSPANCQYPCCDAASCKLHSWVECEFGQCCDQCRFKPAGT
ECRGIRNECDLPESCTGQSADCPTDVFHRDGKPCLNNYGYCYNGTCPIMEYQCYAHFG-P
----NVVVGQDACFEKNKEGKGDFYCRKE---NDVPIPCAQEDIKCGRLFCRD-------
-LSGNRNVCKPIYG--------DEGMVNPGTKCADEKVC-IN-GK-CVDVKTAY------
---
>Echis_coloratus_E9JG82
--------------------IILESGNINDYEIVYPQKVTALPKGAIPQ--SEQKYEDAM
QYEFKVKGEPVVLHLEKNKDLFSEDYSETHYSPDGKEITTNPPVEDHCYYHGRIQNDVDS
TASISACNGLKGHFK-LQGEMYFIEPLK-IPDSEAHAVYKYENIEKEDEAPKMCGVTQTN
WESDEPHQEVSQLVATS-EQQSYYDRFRYIKFVIV-VDHS-----MITKYNNDLTAIRTR
VYEMLNTVNEIYIYMHIRVALVGIEFWSNGDLITVTSSAEDTLNSFGNWRASD-LL--SR
KTHDNAQLFTA-IDLSGPTIGIAHV-SSMCQATRSVGVIEDYSPIVRAVAVTMAHEMGHN
LGMYHDGNQCN-CGANSCIMYPYISNPAPEYFSNCSWNYYQNFLTDFKPDCTLIRPSKTD
IVSPQVCGNGLLEDGEECDCGSPANCQYPCCDAASCKLHSWVECEFGQCCDQCRFKPAGT
ECRGIRSECDLPESCTGQSAECPTDVFHRDGKPCLNNYGYCYNGTCPIMEYQCYAHFG-P
----NVVVGQDACFEKNKEGKGDFYCRKE---NDVPIPCAQEDIKCGRLFCRD-------
-LSGNRNVCKPIYG--------DEGMVNPGTKCADEKVC-IN-GK-CVDVKTAY------
---
>Echis_coloratus_E9JG72
--------------------IILESGNINDYEIVYPQKVTALPKGAIPQ--SEQKYEDAM
QYEFKVKGEPVVLHLEKNKDLFSEDYSETHYSPDGKEITTNPPVEDHCYYHGRIQNDVDS
TASISACNGLKGHFK-LQGEMYFIEPLK-IPDSEAHAVYKYENTEKEDEAPKMCGVTQTN
WESDEPIKEVSQLVATS-EQQSYYDRFRYIKFVIV-VDHS-----MITKYNNDLTAIRTR
VYEMLNTVNEIYIYMHIRVALVGIEFWSNGDLITVTSSAEDTLNSFGNWRASD-LL--SR
KTHDNAQLFTA-IDLSGPTIGIAHV-SSMCQATRSVGVIEDYSPIVRAVAVTMAHEMGHN
LGMYHDGNQCN-CGANSCIMYPYISNPAPEYFSNCSWNYYQNFLTDFKPDCTLIRPSKTD
IVSPQVCGNGLLEDGEECDCGSPANCQYPCCDAASCKLHSWVECEFGQCCDQCRFKPAGT
ECRGIRSECDLPESCTGQSAECPTDVFHRDGKPCLNNYGYCYNGTCPIMEYQCYAHFG-P
----NVVVGQDACFEKNKEGKGDFYCRKE---NDVPIPCAQEDIKCGRLFCID-------
-LSGNRNVCKPIYG--------DEGMVNPGTKCADEKVC-IN-GK-CVDVKTAY------
---
>Echis_coloratus_E9JG56
--------------------IILESGNIYDYEIVYPQKVTALPKGAIPQ--SEQKYEDAM
QYEFKVKGEPVVLHLEKNKDLFSEDYSETHYSPDGKEITTNPPVEDHCYYHGRIQNDVDS
TASISACNGLKGHFK-LQGEMYFIEPLK-IPDSEAHAVYKYENIEKEDEAPKMCGVTQTN
WESDEPIKEVSQLVATS-EQQSYYDRFRYIKFVIV-VDHS-----MITKYNNDLTAIRTR
VYEMLNTVNEIYIYMHIRVALVGIEFWSNGDLITVTSSAEDTLNSFGNWRASD-LL--SR
KTHDNAQLFTA-IDLSGPTIGIAHV-SSMCQATRSVGVIEDYSPIVRAVAVTMAHEMGHN
LGMYHDGNQCN-CGANSCIMYPYISNPAPEYFSNCSWNYYQNFLTDFKPDCTLIRPSKTD
IVSPQVCGNGLLEDGEECDCGSPANCQYPCCDAASCKLHSWVECEFGQCCDQCRFKPAGT
ECRGIRSECDLPESCTGQSAECPTDVFHRDGKPCLNNYGYCYNGTCPIMEYQCYAHFG-P
----NVVVGQDACFEKNKEGKGDFYCRKE---NDVPIPCAQEDIKCGRLFCRD-------
-LSGNRNVCKPIYG--------DEGMVNPGTKCADEKVC-IN-GK-CVDVKTAY------
---
>Echis_coloratus_E9JG60
--------------------IILESGNINDYEIVYPQKVTALPKGAIPQ--SEQKYEDAM
QYEFKVKGEPVVLHLEKNKDLFSEDYSETHYSPDGKEITTNPPVEDHCYYHGRIQNDVDS
TASISACNGLKGHFK-LQGEMYFIEPLK-IPDSEAHAVYKYENIEKEDEAPKMCGVTQTN
WESDEPIKEVSQLVATS-EQQSYYDRFRYIKFVIG-VDHS-----MITKYNNDLTAIRTR
VYEMLNTVNEIYIYMHIRVALVGIEFWSNGDLITVTSSAEDTLNSFGNWRASD-LL--SR
KTHDNAQLFTA-IDLSGPTIGIAHV-SSMCQATRSVGVIEDYSPIVRAVAVTMAHEMGHN
LGMYHDGNQCN-CGANSCIMYPYISNPAPEYFSNCSWNYYQNFLTDFKPDCTLIRPSKTD
IVSPQVCGNGLLEDGEECDCGSPANCQYPCCDAASCKLHSWVECEFGQCCDQCRFKPAGT
ECRGIRSECDLPESCTGQSAECPTDVFHRDGKPCLNNYGYCYNGTCPIMEYQCYAHFG-P
----NVVVGQDACFEKNKEGKGDFYCRKE---NDVPIPCAQEDIKCGRLFCRD-------
-LSGNRNVCKPIYG--------DEGMVNPGTKCADEKVC-IN-GK-CVDVKTAY------
---
>Echis_coloratus_E9JG65
--------------------IILESGNINDYEIVYPQKVTALPKGAIPQ--SEQKYEDAM
QYEFKVKGEPVVLHLEKNKDLFSEDYSETHYSPDGKEITTNPPVEDHCYYHGRIQNDVDS
TASISACNGLKGHFK-LQGEMYFIEPLK-IPDSEAHAVYKYENIEKEDEAPKMCGVTQTN
WESDEPIKEVSQLVATS-EQQKYYDRFRYIKFVIV-VDHS-----MITKYNNDLTAIRTR
VYEMLNTVNEIYIYMHIRVALVGIEFWSNGDLITVTSSAEDTLNSFGNWRASD-LL--SR
KTHDNAQLFTA-IDLSGPTIGIAHV-SSMCQATRSVGVIEDYSPIVRAVAVTMAHEMGHN
LGMYHDGNQCN-CGANSCIMYPYISNPAPEYFSNCSWNYYQNFLTDFKPDCTLIRPSKTD
IVSPQVCGNGLLEDGEECDCGSPANCQYPCCDAASCKLHSWVECEFGQCCDQCRFKPAGT
ECRGIRSECDLPESCTGQSAECPTDVFHRDGKPCLNNYGYCYNGTCPIMEYQCYAHFG-P
----NVVVGQDACFEKNKEGKGDFYCRKE---NDVPIPCAQEDIKCGRLFCRD-------
-LSGNRNVCKPIYG--------DEGMVNPGTKCADEKVC-IN-GK-CVDVKTAY------
---
>Echis_ocellatus_Q2UXQ6
--------------------IILESGNVNDYEIVYPQKVTAMPIEAILQ--PEQKYEDVM
QYEFEVNGEPVVLHLEKNKDLFSEDYSETYYTPDGREITTNLPVEDHCYYHGRLQNDAHS
SAIISACNGLKGHFK-LRGETYLIEPLK-VPDSEAHAVYKYENIEKEDEAPKMCGVTQTN
WESDEPIKEASQLFATS-EQKSYYDRFRHIELVIV-VDHR-----MVEKYNGNLRKIRRR
IYQIVNILNQIYIFMNIRVPLVGVEFWTNGDLINVTSEAEATLNSFGEWRASY-LL--SR
KNHDHAQLFTA-IDLEGLTIGMAPM-AGMCQSERSVGIFEDYSPVDHVVAVIIAHEMGHN
LGIFHDVHQCN-CGANSCIMYAKISNPPPMYFSDCSQEQYQFFLDNYKPDCTLIRPPRTD
IVSPPVCGNDLLEKGEECDCGSPENCQNPCCDAASCKLHSWIECEFGECCEQCRFKPAGT
ECRGIRNECDLPEYCTGQSAECPIDRSHRNGKPCLNNYGYCYNGTCPIMYHQCYALFG-P
----KAVVGQDVCFEENKRGESYFYCRKE---NDVKIPCAPEDIKCGRLFC----RHDIY
-------ECRYDYS----ENP-NYGMVEEGTKCGDGKVC-SK-RH-CVDVTTAY------
---
>Echis_ocellatus_Q2UXQ7
--------------------IILESGNVNDYEVVYPQKVTALPKGAVQQ--PEQKYEDTM
QYEFKVNGEPVILHMEKNKYLFSEDYSETHYSPDGREITTNPPVEDHCYYHGRIQNDADS
TASISACNGLKGHFK-LRGETYLIEPLK-IPDSEAHAVYKYENIEKEDEAPKMCGVTQTN
WESHEPIKQASPLVATS-EQKSYYDRFRHIRLVIV-ADHS-----LFGRYNNDSNAVRAR
IYQIVNILNEIYIFLHIRVALVGIEFWTNGDLINVTSEAEDTLYSFGDWRASD-LM--RR
KRHDNAQLFTA-IDISNSTIGIAHL-SSMCLGTYSVGVVEDFSPIVHAVAATMAHEIGHN
LGMYHDENQCD-CGANSCIMSPFISNPPPKYFSNCSWQYYQDFLTIYHPDCTLIRPSRTD
IVSPPVCGNDLLEEGEECDCGSPANCQYPCCDAASCKLHPWVECETGECCDQCRFKPAGT
ECRGIRNECDLPEYCTGQSAECPIDRSHRNGKPCLNNYGYCYNGTCPIMYHQCYALFG-P
----KAVVGQDVCFEENKRGESYFYCRKE---NDVKIPCAPEDIKCGRLFC----KHDIY
-------ECRYDYS----ENP-NYGMVEEGTKCGDGKVC-SK-RH-CVDVTTAY------
---
>Echis_coloratus_E9JG80
--------------------IILESGNVNDYEVVYPQKVTALPKGAIQQ--PEQKYEDTM
QYEFKVNGEPVILHMEKNKYLFSEDYSETHYSPDGREITTNPPVEDHCYYHGRIKNDADS
TASISACNGLKGHFK-LRGETYFIEPLK-VPDSEAHAVYKYENIEKEDEAPKMCGVTQTN
WESDEPIKEASPLVATS-ETHSYYDRFRHIKLVIV-VDHS-----LFRSYNNDSAAVRAR
IYQIVNILNEIYIYLHIRVALVGIEFWSNGDLINVTSSARDTLKSFGNWRASD-LL--NR
KRHDNAQLLTA-TDISNSTIGIAYV-SSMCQATHSVGVVEDYSPLVHAVAATMAHEMGHN
LGMQHDENYCN-CGPNLCIMASYISDPPPMYFSNCSWNYYQNFLTNYQPDCTLIRPSRTD
IVSPPVCGNGLLEQGEECDCGSPANCQYHCCDAASCKLHPWVECESGECCDQCRFRPAGT
ECRETRNECDLPENCTGQSAVCPIDRFHRNGKPCLNXYGYCYNGTCPIMYHQCYALFG-P
----NAVVGQDVCFEDNKRGESYFYCRKE---NDVKIPCAPEDIKCGRLFC----KHDKY
-------ECRYDYS----ENP-NYGMVDEGTKCGDGKVC-SN-RH-CVDVTRAY------
---
>Echis_coloratus_E9JG76
--------------------IILESGNVNDYEVVYPQKVTALPKGAIQQ--PEQKYEDTM
QYEFKVNGEPVILHMEKNKYLFSEDYSETHYSPDGREITTNPPVEDHCYYHGRIKNDADS
TASISACNGLKGHFK-LRGETYFIEPLK-VPDSEAHAVYKYENIEKEDEAPKMCGVTQTN
WESDEPIQEASPLVATS-EQHSYYDRFRHIKLVIV-VDHS-----LFRSYNNDSAAVRAR
IYQIVNILNEIYIYLHIRVALVGIEFWSNGDLINVTSSARDTLKSFGNWRASD-LL--NR
KRHDNAQLLTA-TDISNSTIGIAYV-SSMCQATHSVGVVEDYSPLVHAVAATMAHEMGHN
LGMQHDENYCN-CGPNLCIMASYISDPPPMYFSNCSWNYYQNFLTNYQPDCTLIRPSRTD
IVSPPVCGNGLLEQGEECDCGSPANCQYHCCDAASCKLHPWVECESGECCDQCRFRPAGT
ECRETRNECDLPENCTGQSAVCPIDRFHRNGKPCLNNYGYCYNGTCPIMYHQCYALFG-P
----NAVVGQDVCFEDNKRGESYFYCRKE---NDVKIPCAPEDIKCGRLFC----KHDKY
-------ECRYDYS----ENP-NYGMVDEGTKCGDGKVC-SN-RH-CVDVTRAY------
---
>Echis_coloratus_E9JG70
--------------------IILESGNVNDYEVVYPQKVTALPKGAIQQ--PEQKYEDTM
QYEFKVNGEPVILHMEKNKYLFSEDYSETHYSPDGREITTNPPVEDHCYYHGRIKNDADS
TASISACNGLKGHFK-LRGETYFIEPLK-VPDSEAHAVYKYENIEKEDEAPKMCGVTQTN
WESDEPIKEASPLVATS-EQHSYYDRFRHIKLVIV-VDHS-----LFRSYNNDSAAVRAR
IYQIVNILNEIYIYLHIRVALVGIEFWSNGDLINVTSSARDTLKSFGNWRASD-LL--NR
KRHDNAQLLTA-TDISNSTIGIAYV-SSMCQATHSVGVVEDYSPLVHAVAATMAHEMGHN
LGMQHDENYCN-CGPNLCIMASYISDPPPMYFSNCSWNYYQNFLTNYQPDCTLIRPSRTD
IVSPPVCGNGLLEQGEECDCGSPANCQYHCCDAASCKLHPWVECESGECCDQCRFRPAGT
ECRETRNECDLPENCTGQSAVCPIDRFHRNGKPCLNNYGYCYNGTCPIMYHQCYALFG-P
----NAVVGQDVCFEDNKRGESYFYCRKE---NDVKIPCAPEDIKCGRLFC----KHDKY
-------ECRYDYS----ENP-NYGMVDEGTKCGDGKVC-SN-RH-CVDVTRAY------
---
>Pseudocerastes_urarachnoides_SVMP_01
--------------------IILESGNVNDYEVVYPQKVTALPKGAIKQ--PEQKYEDAM
QYEFKVNGEPVVLHLEKNKGLFSEDYSETHYSPDGREIKTNPPVEDHCYYHGRIQNDADS
TASISACNGLKGHFK-LQGETYLIEPLK-LPDTEAHAVYKYENIEKEDEAPKMCGVTQTN
WESDEPIKKASQLVATS-KQQRYNDRFRYVKLVIV-VDHS-----MVTKYKRGLTAIRTK
IYQIANTVNEMFLPLTIRVPLVGIEFWLNRDLINVTSSGDNTLKSFGKWRASD-LL--SR
KKHDNAQLLTG-MTFDLSTLGITFF-AGMCQAYRSVGLIQYYSTTNLRIAVAMAHEIGHN
LGMKHDTYYCT-CGGNSCIMSAVLSHQPSQLFSNCSQIQYERFLTQRNPQCIINKPLRTD
IVSPPVCGNELLEVGEECDCGSPANCRNPCCDAASCKLHSWVQCESGECCQQCRFKTAGT
ECRATRSECDLPEYCTGKYADCPIDHFHRNGQPCLQNYGYCYNGKCPIMHHQCYYLFG-S
----NSTVGQDGCFEENKKGTGDFYCRKE---NDVPIPCAPEDVKCGRLFC---------
--EILPNTCKHAYG--------DNGMVDPGTKCGDKKVC-IN-RK-CVDVNTVY------
---
>Pseudocerastes_urarachnoides_SVMP_02
--------------------IILESGNVNDYEVVYPQKVTALPKGAIKQ--PEQKYEDAM
QYEFKVNGEPVVLHLEKNKGLFSEDYSETHYSPDGREIKTNPPVEDHCYYHGRIQNDADS
TASISACNGLKGHFK-LQGETYLIEPLK-LPDTEAHAVYKYENIEKEDEAPKMCGVTQTN
WESDEPIKKASQLVATS-KQQRYNDRFRYVKLVIV-VDHS-----MVTKYKRGLTAIRTK
IYQIANTVNEMFLPLTIRVPLVGIEFWLNRDLINVTSSGDNTLKSFGKWRASD-LL--SR
KKHDNAQLLTG-MTFDLSTLGITFF-AGMCQAYRSVGLIQYYSTTNLRIAVAMAHEIGHN
LGMKHDTYYCT-CGGNSCIMSAVLSNQPSKLFSNCSEIQYERFLTQRNPQCIINKPLRTD
IVSPPVCGNELLEVGEECDCGSPANCRNPCCDAASCKLHSWVQCESGECCQQCRFKTAGT
ECRATRSECDLPEYCTGKYADCPIDHFHRNGQPCLQNYGYCYNGKCPIMHHQCYYLFG-S
----NSTVGQDGCFEENKKGTGDFYCRKE---NDVPIPCAPEDVKCGRLFC---------
--EILPNTCKHAYG--------DNGMVDPGTKCGDKKVC-IN-RK-CVDVNTVY------
---
>Pseudocerastes_urarachnoides_SVMP_06
--------------------IILESGNVNDYEVVYPQKVTALPKGAIKQ--PEQKYEDAM
QYEFKVNGEPVVLHLEKNKGLFSEDYSETHYSPDGREIKTNPPVEDHCYYHGRIQNDADS
TASISACNGLKGHFK-LQGETYLIEPLK-LPDTEAHAVYKYENIEKEDEAPKMCGVTQTN
WESDEPIKKASQLVATS-KQQRYNDRFRYVKLVIV-VDHS-----MVTKYKRGLTAIRTK
IYQIANTVNEMFLPLTIRVPLVGIEFWLNRDLINVTSSGDNTLKSFGKWRASD-LL--SR
KKHDNAQLLTG-MTFDLSTLGITFF-AGMCQAYRSVGLIQYYSTTNLRIAVAMAHEIGHN
LGMKHDTYYCT-CGGNSCIMSAVLSNQPSKLFSNCSNHDYQRYLTKYKPKCILDPPLRTD
IDSPPVCGNEIWEEGEECDCGSPRNCRNSCCNATTCKLTPGSQCADGECCNQCRIQTAGT
LCRRARDECDVPEHCTGQSAECPTDVFQRNGQPCKNNNGYCYNGDCPILTNQCISLFG-S
----RVTVAPDACFDYNLQGTEDYHCRRE---NGRYIKCEPQDKKCGRLFCVEPSTKNSI
-------SCEATHS---KDDP-DYGMVDLGTKCADGKVCNSN-RQ-CVDVNTAY------
---
>Pseudocerastes_urarachnoides_SVMP_07
--------------------IILESGNVNDYEVVYPQKVTALPKGAIKQ--PEQKYEDAM
QYEFKVNGEPVVLHLEKNKGLFSEDYSETHYSPDGREIKTNPPVEDHCYYHGRIQNDADS
TASISACNGLKGHFK-LQGETYLIEPLK-LPDTEAHAVYKYENIEKEDEAPKMCGVTQTN
WESDEPIKKASQLVATS-KQQRYNDRFRYVKLVIV-VDHS-----MVTKYKRGLTAIRTK
IYQIANTVNEMFLPLTIRVPLVGIEFWLNRDLINVTSSGDNTLKSFGKWRASD-LL--SR
KKHDNAQLLTG-MTFDLSTLGITFF-AGMCQAYRSVGLIQYYSTTNLRIAVAMAHEIGHN
LGMKHDTYYCT-CGGNSCIMSAVLSNQPSKLFSNCSNHDYQRYLTKYKPKCILDPPLRTD
IDSPPVCGNEIWEEGEECDCGSPRNCRNSCCNATTCKLTPGSQCADGECCDQCKFRRAGT
VCRAANGECDVSDLCTGQSAECPTDVFQRNGQPCKNNNGYCYNGDCPILTNQCISLFG-S
----RVTVAPDACFDYNLQGTEDYHCRRE---NGRYIKCEPQDKKCGRLFCVEPSTKNSI
-------SCEATHS---KDDP-DYGMVDLGTKCADGKVCNSN-RQ-CVDVNTAY------
---
>Echis_coloratus_E9JG96
--------------------IILESGNVNDYEVVYPQKVTALPKGGIQQ--PEQKYEDAM
QYEFKVKGEPVVLHLEKNKELFSEDYSETHYSPDDREITTNPSVEDHCYYHGRIQNDADS
TASISACNGLKGHFK-LRGETYLIEPLK-IPDSEAHAVYKYENVEKEDEAPK--------
----------------------F--RKLFIELVIV-VDHR-----MVKKHKNDLTAIRTW
IYEMVNTVNEMYLPLNIRVPLIGIEFWSNTDLINVTSSADDTLDSFGEWRGSD-LL--NR
KRHDHAQLLTD-MAFDLNTLGITFF-AGMCQAYRSVGLVQDHSTTNLRIAVAMAHEMGHN
LGMSHDKKYCT-CEDYPCIMSAVLS--PSRLFSNCSYQDYQKYLLKYKPICMLDPPFRKN
VVSPPVCGNELWEEGEECDCGSPADCQNPCCDAATCKLKPGAECGNGMCCDKCKIMTAGT
VCRKARHECDLPEHCTGQSAECPIDEFQRNGEPCLNNLGYCYNGDCPIMTNQCISLFG-S
----RATVAEDSCFEENLKGSYYGYCKKE---NGRKIPCAPQDVKCGRLYCLDNSPGNKN
-------PCKMHYR---CMDQ-HRGMVEPGTKCEDGKVC-NSKRQ-CVDVNTV-------
---
>Echis_coloratus_E9JGA7
--------------------IILESGNVNDYEVVYPQKVTALPKGGIQQ--PEQKYEDAM
QYEFKVKGEPVVLHLEKNKELFSEDYSETHYSPDDREITTNPSVEDHCYYHGRIQNDADS
TASISACNGLKGHFK-LRGETYLIEPLK-IPDSEAHAVYKYENVEKEDEAPKMCGVTQTN
WESDEPIKKASGLIVPP-RKRKF--RKLFIELVIV-VDHR-----MVKKH-NDLTAIRTW
IYEMVNTVNEMYLPLNIRVPLIGIEFWSNTDLINVTSSADDTLDSFGEWRGSD-LL--NR
KRHDHAQLLTD-MAFDLNTLGITFF-AGMCQAYRSVGLVQDHSTTNLRIAVAMAHEMGHN
LGMSHDKKYCT-CEDYPCIMSAVLS--PSRLFSNCSYQDYQKYLLKYKPICMLDPPFRKD
VVSPPVCGNELWEEGEECDCGSPADCQNPCCDAATCKLKPGAECGNGMCCDKCKIMTAGT
VCRKARHECDLPEHCTGQSAECPIDEFQRNGEPCLNNLGYCYNGDCPIMTNQCISLFG-S
----RATVAEDSCFEENLKGSYYGYCKKE---NGRKIPCAPQDVKCGRLYCLDNSPGNKN
-------PCKMHYR---CMDQ-HRGMVEPGTKCEDGKVC-NSKRQ-CVDVNTV-------
---
>Daboia_siamensis_Q7LZ61
--------------------IILESGNVNDYEVVYPQKVTALPKGAVQQ--PEQKYEDTM
QYEFEVNGEPVVLHLEKNKILFSEDYSETHYYPDGREITTNPPVEDHCYYHGRIQNDAHS
SASISACNGLKGHFK-LRGEMYFIEPLK-LSNSEAHAVYKYENIEKEDEIPKMCGVTQTN
WESDKPIKKASQLVSTS-AQ--F--NKIFIELVII-VDHS-----MAKKC--NSTATNTK
IYEIVNSANEIFNPLNIHVTLIGVEFWCDRDLINVTSSADETLNSFGEWRASD-LM--TR
KSHDNALLFTD-MRFDLNTLGITFL-AGMCQAYRSVEIVQEQGNRNFKTAVIMAHELSHN
LGMYHDGKNCI-CNDSSCVMSPVLSDQPSKLFSNCSIHDYQRYLTRYKPKCIFNPPLRKD
IVSPPVCGNEIWEEGEECDCGSPANCQNPCCDAATCKLKPGAECGNGLCCYQCKIKTAGT
VCRRARDECDVPEHCTGQSAECPRDQLQQNGKPCQNNRGYCYNGDCPIMRNQCISLFG-S
----RANVAKDSCFQENLKGSYYGYCRKE---NGRKIPCAPQDVKCGRLFCLNNSPRNKN
-------PCNMHYS---CMDQ-HKGMVDPGTKCEDGKVC-NNKRQ-CVDVNTAYQSTTGF
SQI
>Daboia_russelii_K9JAW0
--------------------IILESGNVNDYEVVYPQKVTAMPKGAVKQ--PEQKYEDTM
QYEFEVNGEPVVLHLEKNKILFSEDYSETHYYPDGREITTNPPVEDHCYYHGHIQNDGHS
SASISACNGLKGHFK-LRGEMYFIEPLK-LSNNEAHAVYKYENIEKEDETPKMCGVTQTN
WESDKPIKKASQLVSTS-AQ--F--NKAFIELIII-VDHS-----MAKKC--NSTATNTK
IYEIVNSANEIFNPLNIHVTLIGVEFWCDRDLINVTSSADETLDSFGEWRASD-LM--TR
KSHDNALLFTD-MRFDLNTLGITFL-AGMCQAYRSVGIVQVQGNRNFKTAVIMAHELSHN
LGMYHDGKNCI-CNDSSCVMSPVLSDQPSKLFSNCSIHDYQRYLTRYKPKCILYPPLRKD
IVSPPVCGNEIWEEGEECDCGSPADCQNPCCDAATCKLKPGAECGNGLCCYQCKIKTAGT
VCRRARNECDVPEHCTGQSAECPRDQLQQNGQPCQNNRGYCYNGDCPIMRNQCISLFG-S
----RATVAKDSCFQENLKGSYYGYCRKE---NGRKIPCAPQDVKCGRLFCLNNSPRNKN
-------PCNMHYS---CMDQ-HKGMVDPGTKCEDGKVC-NNKRQ-CVDVNTAYQSTTGF
SQI
>Vipera_ammodytes_ammodytes_A0A6B7FRK6
--------------------IILESGNVNDYEVVYPQKITALPKGAIQQ--PEQKYEDTI
QYEFEVNGEPVVLHLEKNKGLFSEDYSETHYSPDGREITTNPPVEDHCYYHGRIQNDAHS
SASISACNGLKGHFQ-LQGETYLIEPLK-IPDSEAHAVYKYENVEKEDETPKMCGVTETN
WESDEPIKKASQLVATS-EQQRF--PQRFVELLIV-VDLR-----MVKKYNNDSTAIRTR
IYEMVNTVNEIYIPLNVRVRLIGVEFWCDRDLINVTSSADDTLDSFAEWRGSD-LL--NR
KRHDNAQLFTD-MAFDLNTFGITFL-AGMCQAYRSVGVVKEH-NINFKTAVIMAHELGHN
LGMSHDRKNCI-CGRSSCIMAPVLSDQPSKLFSNCSRDYYQRYLTRYKPKCILNEPLRKD
IASRAVCGNEIWEEGEECDCGSPKDCQNPCCDAATCKLTPGAECGNGLCCENCKIRTAGT
ECRPARDECDVPEHCTGQSAECPRDQFQQNGQPCLNNLGYCYNGDCPIMTNQCISLFG-S
----RATVAEDSCFEENLKGSYYGYCRKE---NGRKIPCAPQDIKCGRLYCLNNSPGNKN
-------PCNMHYR---CWDQ-HKGMVEPGTKCEDGKVC-NNKRQ-CVDVNTAY------
---
>Macrovipera_lebetina_Q7T046
--------------------IILESGNVNDYEVVYPQKITALPEEAVQQ--PEQKYEDTM
QYEFEVNGEPVVLHLEKNKDLFSEDYSETRYSPDGRETTTKPPVQDHCYYHGRIQNDAYS
SASISACNGLKGHFK-LQGETYLIEPLK-IPDSEAHAVYKYENIEKEDEAPKMCGVTQTN
WESDEPIKKASQLVATS-AKRKF--HKTFIELVIV-VDHR-----VVKKY--DSAATNTK
IYEIVNTVNEIFIPLNIRLTLIGVEFWCNRDLINVTSSADDTLDSFGEWRGSD-LL--NR
KRHDNAQLFTD-MKFDLSTLGITFL-DGMCQAYRSVGIVQEHGNKNFKTAVIMAHELGHN
LGMYHDRKNCI-CNDSSCIMSAVLSSQPSKLFSNCSNHDYRRYLTTYKPKCILNPPLRKD
IASPPICGNEIWEEGEECDCGSPKDCQNPCCDAATCKLTPGAECGNGLCCEKCKIKTAGT
VCRRARDECDVPEHCTGQSAECPADGFHANGQPCQNNNGYCYNGDCPIMTKQCISLFG-S
----RATVAEDSCFQENQKGSYYGYCRKE---NGRKIPCAPQDIKCGRLYCLDNSPGNKN
-------PCKMHYR---CRDQ-HKGMVEPGTKCEDGKVC-NNKRQ-CVDVNTAY------
---
>Echis_carinatus_Q90495
--------------------IILGSGNVNDYEVVYPQKVTALPKGAVQQ--PEQKYEDAM
QYEFEVKGEPVVLHLEKNKELFSEDYSETHYSSDDREITTNPSVEDHCYYHGRIQNDAES
TASISACNGLKGHFK-LRGETYFIEPLK-IPDSEAHAVYKYENIENEDEAPKMCGVTQDN
WESDEPIKKTLGLIVPP-HERKF--EKKFIELVVV-VDHS-----MVTKYNNDSTAIRTW
IYEMLNTVNEIYLPFNIRVALVGLEFWCNGDLINVTSTADDTLHSFGEWRASD-LL--NR
KRHDHAQLLTN-VTLDHSTLGITFV-YGMCKSDRSVELILDYSNITFNMAYIIAHEMGHS
LGMLHDTKFCT-CGAKPCIMFGKESIPPPKEFSSCSYDQYNKYLLKYNPKCILDPPLRKD
IASPAVCGNEIWEEGEECDCGSPADCRNPCCDAATCKLKPGAECGNGECCDKCKIRKAGT
ECRPARDDCDVAEHCTGQSAECPRNEFQRNGQPCLNNSGYCYNGDCPIMLNQCIALFS-P
----SATVAQDSCFQRNLQGSYYGYCTKEIGYYGKRFPCAPQDVKCGRLYCLDNSFKKNM
-------RCKNDYS---YADE-NKGIVEPGTKCEDGKVC-IN-RK-CVDVNTAY------
---
>Echis_carinatus_E9KNB4
--------------------IILESGNINDYEVVYPKKVTALSKGAIQQ--PEQKYEDTM
QYEFEVNGEPVVLHLEKNKDLFSEDYSETHYSPDGREITTNPPVEDHCYYHGRIQNDAHS
SASISACNGLKGHFK-LRGETYLIEPLK-IPDSEAHAVYKYENIEKEDEAPKMCGVTHTN
WESDDPI-EASQLVATS-EQRRF--AKRFIEYILI-VDHR-----MYVKYNNDSTAIRTW
TYEMVNTVNEIFLPWNIRVPLVGLEIWNQGDLINVLSSASDTLNSFGEWRQRN-LL--NR
KTHDNAHLLTG-IDFDGSTVGLAYI-GTMCQSKYSTAVVQDLSPTNLLAAIAVAHEMGHN
LGIRHDTSFCT-CHANSCIMAAYLSNQPSKYFSNCSEIQYERFLTQRNPHCIINKPLRTD
IVSPPVCGNELLEVGEECDCGSPANCRDPCCDAALCKLHSWVECESGVCCDQCRFKRAGT
VCRPARDDCDMAESCTGQSSECPVDNFHENGQPCLHNLGYCYNGKCPITLYQCIAFLG-K
----NVVGVDESCFQHNRLGNSYAYCRKE---NGIKIPCAPEDEKCGRLYCSYNSFGNHI
-------SCLPCYR---ADEE-DKGMVDEGTKCGDGKVC-SN-GH-CVDLNIAY------
---
>Echis_ocellatus_Q2UXQ5
--------------------IILESGNVNDYEIVYPQKVTALPIEAILQ--PEQKYEDAM
QYEFEVNGEPVVLHLEKNKNLFTKDYSETHYSPDGREITTKPLIEDHCYYHGRIQNDAHS
TASISACNGLKGHFK-LQGETYLIEPLK-IPDSEAHAVYKYENIEKEDEALKMCGVKHTN
WESDEPIKEASQLFATS-EQHRF--RERYIEFFIV-VDQR-----MYNKHNNDSAAIRTW
IFEMLNTVNEIYLPWNIHVPLVGLEFWTQGDLINVVSSADKTLDSFGEWRRRD-LL--NR
KAHDNAHLITA-MHFDAQTLGLAYT-GSMCHPKYSTGVFQDSSEINIFVAITLAHELGHN
LGISHDVPSCT-CQTKACIMSPYLSDQPTKLFSNCSEIQYERFLTQRNPKCMINKPLRTD
IISPPVCGNGLLEREEECDCGSPENCRDPCCDAASCKLHSWVECESGECCDQCRFKRAGT
LCRPARDDCDMAESCSGHSADCPIDGFHANGQPCSHNLGYCYNGKCPLTLYQCRAFLG-K
----DVVGVQESCFQYNRLGNTYAYCRKE---NGRKIPCAPKDEKCGRLYCSYKSFGDYI
-------SCLPCYR---ANEE-DKGMVDEGTKCGEGKVC-SN-GY-CVDLNVAY------
---
>Echis_ocellatus_E9KJY9
--------------------IILESGNVNDYEIVYPQKVTALPIEAILQ--PEQKYEDAM
QYEFEVNGEPVVLHLEKNKNLFTKDYSETHYSPDGREITTKPLIEDHCYYHGRIQNDAQS
TASISACNGLKGHFK-LQGEMYLIEPLK-IPDSEAHAVYKYENIEKEDEALKMCGVKRTN
WESDEPIKEASQLFATS-EQRRF--RERYVEFIIVGGTSR-----MYNKHNNDSAAIRTW
IFEMLNTVNEIYLPWNIHVPLVGLEFWTQGDLINVVSSADKTLDSFGEWRRKD-LL--NR
KAHDNAHLITA-MHFDAQTLGLAYT-GSMCHPKYSTGVFQDSSEINIFVAITLAHELGHN
LGISHDVPSCT-CQTKACIMSPYLSDQPTKLFSNCSEIQYERFLTQYNPKCMINKPLRTD
IISPPVCGNELLEREEECDCGSPENCRDPCCDAASCKLHSWVECESGECCDQCRFKRAGT
LCRPARDDCDMAESCSGHSADCPIDGFHANGQPCSHNLGYCYNGKCPLTLYQCRAFLG-K
----DVVGVQESCFQYNRLGNTYAYCRKE---NGRKIPCAPKDEKCGRLYCSYKSFGDYI
-------SCLPCYR---ANEE-DKGMVDEGTKCGEGKVC-SN-GY-CVDLNVAY------
---
>Echis_ocellatus_E9KJY7
--------------------IILESGNVNDYEIVYPQKVTALPIEAILQ--PEQKYEDAM
QYEFEVNGEPVVLHLEKNKNLFTKDYSETHYSPDGREITTKPLIEDHCYYHGRIQNDAHS
TASISACNGLKGHFK-LQGEMYLIEPLK-IPDSEAHAVYKYENIEKEDEALKMCGVKHTN
WESDEPIKEASQLFATS-EQRRF--RERYVEFIIV-VDQR-----MYNKHNNDSAAIRTW
IFEMLNTVNEIYLPWNIHVPLVGLEFWTQGDLINVVSSADKTLDSFGEWRRKD-LL--NR
KAHDNAHLITA-MHFDAQTLGLAYT-GSMCHPKYSTGVFQDSSEINIFVAITLAHELGHN
LGISHDVPSCT-CQTKACIMSPYLSDQPTKLFSNCSEIQYERFLTQYNPKCMINKPLRTD
IISPPVCGNELLEREEECDCGSPENCRDPCCDAASCKLHSWVECESGECCDQCRFKRAGT
LCRPARDDCDMAESCSGHSADCPIDGFHANGQPCSHNLDYCYNGKCPLTLYQCRAFLG-K
----DVVGVQESCFQYNRLGNTYAYCRKE---NGRKIPCAPKDEKCGRLYCSYKSFGDYI
-------SCLPCYR---ANEE-DKGMVDEGTKCGEGKVC-SN-GY-CVDLNVAY------
---
>Echis_ocellatus_Q2UXQ4
--------------------IILESGNVNDYEIVYPQKVTALPIEAILQ--PEQKYEDAM
QYEFEVNGEPVVLHLEKNKNLFTKDYSETHYSPDGREITTKPLIEDHCYYHGRIQNDAQS
TASISACNGLKGHFK-LQGEMYLIEPLK-IPDSEAHAVYKYENIEKEDEALKMCGVKHTN
WESDEPIKEASQLFATS-EQRRF--RERYVEFIIV-VDQR-----MYNKHNNDSAAIRTW
IFEMLNTVNEIYLPWNIHVPLVGLEFWTQGDLINVVSSADKTLDSFGEWRRKD-LL--NR
KAHDNAHLITA-MHFDAQTLGLAYT-GSMCHPKYSTGVFQDSSEINIFVAITLAHELGHN
LGISHDVPSCT-CQTKACIMSPYLSDQPTKLFSNCSEIQYERFLTQYNPKCMINKPLRTD
IISPPVCGNELLEREEECDCGSPENCRDPCCDAASCKLHSWVECESGECCDQCRFKRAGT
LCRPARDDCDMAESCSGHSADCPIDGFHANGQPCSHNLGYCYNGKCPLTLYQCRAFLG-K
----DVVGVQESCFQYNRLGNTYAYCRKE---NGRKIPCAPKDEKCGRLYCSYKSFGDYI
-------SCLPCYR---ANEE-DKGMVDEGTKCGEGKVC-SN-GY-CVDLNVAY------
---
>Echis_ocellatus_E9KJY5
--------------------IILESGNVNDYEIVYPQKVTALPIEAILQ--PEQKYEDAM
QYEFEVNGEPVVLHLEKNKNLFTKDYSETHYSPDGREITTKPLIEDHCYYHGRIQNDAQS
TASISACNGLKGHFK-LQGEMYLIEPLK-IPDSEAHAVYKYENIEKEDEALKMCGVKHTN
WESDEPIKEASQLVATS-EQRRF--RERYVEFIIV-VDQR-----MYNKHNNDSAAIRTW
IFEMLNTVNEIYLPWNIHVPLVGLEFWTQGDLINVVSSADKTLDSFGEWRRKD-LL--NR
KAHDNAHLITA-MHFDAQTLGLAYT-GSMCHPKYSTGVFQDSSEINIFVAITLAHELGHN
LGISHDVPSCT-CQTKACIMSPYLSDQPTKLFSNCSEIQYERFLTQYNPKCMINKPLRTD
IISPPVCGNELLEREEECDCGSPENCRDPCCDAASCKLHSWVECESGECCDQCRFKRAGT
LCRPARDDCDMAESCSGHSADCPIDGFHANGQPCSHNLGYCYNGKCPLTLYQCRAFLG-K
----DVVGVQESCFQYNRLGNTYAYCRKE---NGRKIPCAPKDEKCGRLYCSYKSFGDYI
-------SCLPCYR---ANEE-DKGMVDEGTKCGEGKVC-SN-GY-CVDLNVAY------
---
>Echis_ocellatus_Q2UXQ0
--------------------IILESGNVNDYEVVYPQKVAALPKGAIQQ--PEQKYEDAI
QYEFEVKGEPVVLHLEKNKGLFSEDYSETHYSPDDREITTKPSVEDHCYYHGRVQNDAES
TASISACNGLKGHFT-LRGETYFIEPLK-IPDSEAHAVYKYENIEEEDEAPKMCGVKQSN
RESDEPIKKASGLIVPS-QKRRL--DQKFIELVMV-VDHS-----MVTKYNNDSTAVRTW
IYEMVNTVNEIYLPLNIRVPLVGIVFWSNRDLINVTFTADDTMDSFGEWRASY-LL--NR
KRHDYAQLLTN-ITLDFDSLGMAFI-DGMCKSDRSVGLIRDDSSTTFRTAVIMAHEMGHS
LGMEHDSRSCK-CAASPCIMSKALGKQPTKVFSSCSYDDYRMYLAKYKPKCILDPPLRKD
IASPAVCGNKIWEEGEECDCGSPEDCRNPCCDAETCELFPAAECADGPCCHKCKIRTAGT
ICRPARDECDVTEHCTGQSAECPRNELQRNGEPCLDKLGYCYNGDCPIMRNQCISLFG-S
----RATVAEDSCFQQNLNGSEHGYCAKE---NGRKIPCAPQDVKCGRLYCLDNSSRKKN
-------PCKMHYL---NADQ-HKGMVEPGTKCEDGKVC-IN-RK-CVDVKTAYYSTTGF
SQI
>Echis_coloratus_E9JG69
--------------------IILESGNVNDYEVVYPQKVTALPKGAIRQ--PEQKYEDAM
QYEFEVKGEPVVLHLEKNKGLFSEDYSETHYSSDDREITTKPSVEDHCYYHGRIQNDAES
TASISACNGLKGHFT-LRGETYFIEPLK-ISDSEAHAVYKYENIEKEDEAPKMCGVTHTN
WESDELIKKTSGLIVPS-RKQKF--DKKFIKLVIV-VDHS-----MVTKYNNDLITIRTR
IYQMLNNVNEIYLPLNIRVTLVGLEFWSNRDLINVTFTADDTMDSFGEWRVSD-LL--NR
KRHDYAQLLTN-ITLDFNSLGMAFI-DGMCKSYRSVGLIRE--DTIFRTAVIMAHEMGHS
LGMRHDRGLCN-CAAYTCIMSAVLHRQPSKKFSSCSYDDYNKYLLKYKPKCILDPPLRKD
IASPAVCGNKIWEEGEECDCGSPEDCQNPCCDAETCELYPAAVCEDGECCDKCKFKTGGT
ECRPASDECDVAEHCTGQSGDCPRNEFQRNGQPCLNNLGYCYNGDCPIMTNQCISLFG-S
----RATVAEDSCFQENLKGSKQGYCAKE---NGRKIPCAPQDVKCGRLYCLDNSTKKKN
-------PCKMHYL---DDDQ-HKGMVEPGTKCEDGKVC-IN-RK-CVDVNTAY------
---
>Echis_coloratus_E9JG64
--------------------IILESGNVNDYEVVYPQKVTALPKGAIRQ--PEQKYEDAM
QYEFEVKGEPVVLHLEKNKGLFSEDYSETHYSSDDREITTKPSVEDHCYYHGRIQNDAES
TASISACNGLKGHFT-LRGETYFIEPLK-ISDSEAHAVYKYENIEKEDEAPKMCGVTHTN
WESDELIKKTSGVIVPS-RKQKF--DKKFIKLVIV-VDHS-----MVTKYNNDLITIRTR
IYQMLNNVNEIYLPLNIRVTLVGLEFWSNRDLINVTFTADDTMDSFGEWRVSD-LL--NR
KRHDYAQLLTN-ITLDFNSLGMAFI-DGMCKSYRSVGLIRE--DTIFRTAVIMAHEMGHS
LGMRHDRGLCN-CAAYTCIMSAVLHRQPSKKFSSCSYDDYNKYLLKYKPKCILDPPLRKD
IASPAVCGNKIWEEGEECDCGSPEDCQNPCCDAETCELYPAAVCEDGECCDKCKFKTGGT
ECRPASDECDVAEHCTGQSGDCPRNEFQRNGQPCLNNLGYCYNGDCPIMTNQCISLFG-S
----RATVAEDSCFQENLKGSKQGYCAKK---NGRKIPCAPQDVKCGRLYCLDNSTKKKN
-------PCKMHYL---DDDQ-HKGMVEPGTKCEDGKVC-IN-RK-CVDVNTAY------
---
>Echis_carinatus_E9JG30
--------------------IVLGSGNVNDYEVVYPQKVTALPKGAVQQ--PEQKYEDAM
QYEFEVNGEPVVLHLEKNKGLFSEDYSETHYSPDGREITTKPSVEDHCYYHGRIQNDADS
SASISACNGLKGHFK-LRGEMYLIEPLK-IPDSEAHAVYKYENIEKEDEAPKMCGVTQEN
WESHEPIKKTLGLIFPP-HKGKF--DKKFIELA-----HNCGPQVVCTKYN-DSTAMRTW
IYEMVNTVNEIYLPLNIRVPLCGLEFWCNGDLINVTFTADDTMDSFGEWRVSD-LL--NR
KKHDYVQLLTN-ITLDFKSLGMAFV-DGMCKPYRSVGLIKD-NSTTFKTAVIMAHEMGHS
LGMHHDSRSCN-CAAYPCIMSPVLGKKPSNKFSSCSYDYYKEYLLKYKPKCILDPPLRKD
IASPAVCGNEIWEEGEECDCGSPEDCQNPCCEAETCELYPGAVCEDGLCCDKCKFRTAGT
ECRKASDECDVPEYCTGQSADCPRNEFQRNGQPCLNNLGYCYNGDCPIMKNQCISLFG-S
----RATVAEDSCFQENLKGSTHGYCGKE---NGRKIPCAPQDVKCGRLYCLDNSSRKKN
-------PCKMHYL---DADQ-HKGMVEPGTKCEDGKVC-IN-RK-CVDINTAY------
---
>Echis_carinatus_E9JG28
--------------------IVLGSGNVNDYEVVYPQKVTALPKGAVQQ--PEQKYEDAM
QYEFEVNGEPVVLHLEKNKGLFSEDYSETHYSPDGREITTKPSVEDHCYYHGRIQNDADS
SASISACNGLKGHFK-LRGEMYLIEPLK-IPDSEAHAVYKYENIEKEDEAPKMCGVTQEN
WESHEPIKKTLGLIFPP-HKGKF--DKKFIELVII-VDHS-----VCTKYN-DSTAMRTW
IYEMVNTVNEIYLPLNIRVPLCGLEFWCNGDLINVTFTADDTMDSFGEWRVSD-LL--NR
KKHDYVQLLTN-ITLDFKSLGMAFV-DGMCKPYRSVGLIKD-NSTTFKTAVIMAHEMGHS
LGMHHDSRSCN-CAAYPCIMSPVLGKKPSNKFSSCSYDYYKEYLLKYKPKCILDPPLRKD
IASPAVCGNEIWEEGEECDCGSPEDCQNPCCEAETCELYPGAVCEDGLCCDKCKFRTAGT
ECRKASDECDVPEYCTGQSADCPRNEFQRNGQPCLNNLGYCYNGDCPIMKNQCISLFG-S
----RATVAEDSCFQENLKGSTHGYCGKE---NGRKIPCAPQDVKCGRLYCLDNSSRKKN
-------PCKMHYL---DADQ-HKGMVEPGTKCEDGKVC-IN-RK-CVDINTAY------
---
>Deinagkistrodon_acutus_V5Z141
--------------------IILESGDVNDYEVVYPRKVTALPKGAVQ-----QKYEDAM
QYEFKVNGEPVVLHLEKNKGLFSKDYSETHYSPDDREITTYPPVEDHCYYHGHIQNDTDS
TASISACNGLKGHFR-LQGETYFIEPLK-LSDSEAHAIYKYENVEKEDEAPKMCGVTQTN
WESDEPIKKASQIMVTA-QQQRS--TKRYIELIIV-ADHR-----MVTKHNDSL---KPW
VFQMVNTMNELYQPLDLRVALTGLEIWLNRDLINVTSAANVTLALFEDWREAV-LL--KR
KNHDNAQLLTA-IELNGATIGLASI-GSMCDPTDSTGIVEDHSRRNLFVAITMAHELGHN
LGMDHDKDYCS-CGANSCVMSATLIRGRSYQFSNCSKEDCQRYLRNSNPECILNEPWSTD
IVSPPLCGNELVEGQEECDCGTPENCQNECCDAASCKLKSGSQCGHGECCEQCKFSTSGT
ECRAAKSECDLPEYCTGQSIHCPTDDFHRNGQPCLNNLGYCYNGKCPIMKNQCISLLG-S
----NADVSEDSCFEENLMGHNYAYCRKK---YGRKVPCAPQDVKCGRLYCKDNSPGQNN
-------PCKMFYS---SDDE-HKGMVLPGTKCADGKVC-SN-GH-CVDVTTAY------
---
>Sistrurus_catenatus_B0VXU6
--------------------IILESGNVNDYEVVYPRKVTALPKGAVQ-----PNYEDAM
QYEFKVNGESVVLHLEKNKELFSENYSETHYSPDGREITTYPPAEDHCYYHGRIENDADS
TASISACNGLKGHFK-LQGEMYLIEPLE-LPDSEAHAVFKYENVEKEDEAPKMCGVTQTN
WKSYEPIKKPSHLVVTA-EQQRL--TKRYVELVIV-ADHG-----MFMKHNETL---RTW
VFQMVNTINEIYIPLNIRFALVGLEIWSNGDKITVQSSAHNTLHLFGNWRKRV-LL--KR
KKHDNAQLLTS-IDFDGRTVGLAHV-SSMCNQKLSTGVIQDHSAINLVMAVTMAHELGHN
LGMDHDIKYCT-CGAPACVMGNTLSEQPSYGFSNCSQNQYQTFIINYNPQCILNEPLPTD
IVSPPVCGNELLEVGEECDCGSPNTCRDPCCDATTCKQHSWVECESGECCEQCKFKGAGT
ECRAARSECDIAESCTGQSADCPTDDLHRNGQPCLNNHGYCYNGMCPIMDHQCIALYG-A
----DATVAPDACFDFNLKGQDNFYCRRE---KARIFPCAPQDVKCGRLFCEF----GHY
-------SCQYQYS----GDP-DFGMVDHGTKCADGKVC-KN-RQ-CVDVTTAY------
---
>Protobothrops_flavoviridis_P20164
--------------------IILESGNVNDYEVMYPQKVAALPKGAVQ-----QKYEDTM
QYEFKVNGEPVVLHLEKNKGLFSEDYSETHYSPDGREITTNPPVEDHCYYHGRIQNDADS
TASISACNGLKGHFK-LQGEMYLIEPLK-FSDSEAHAVYKYENVEKEEEAPKMCGVTQTN
WESDEPIKKASKLVVTA-EQQRF--PRRYIKLAIV-VDHG-----IVTKHHGNLKKIRKW
IYQLVNTINNIYRSLNILVALVYLEIWSKQNKITVQSASNVTLDLFGDWRESV-LL--KQ
RSHDCAQLLTT-IDFDGPTIGKAYT-ASMCDPKRSVGIVQDYSPINLVVAVIMTHEMGHN
LGIPHDGNSCT-CGGFPCIMSPMISDPPSELFSNCSKAYYQTFLTDHKPQCILNAPSKTD
IVSPPVCGNELLEAGEECDCGSPENCQYQCCDAASCKLHSWVKCESGECCDQCRFRTAGT
ECRAAESECDIPESCTGQSADCPTDRFHRNGQPCLYNHGYCYNGKCPIMFYQCYFLFG-S
----NATVAEDDCFNNNKKGDKYFYCRKE---NEKYIPCAQEDVKCGRLFC----DNKKY
-------PCHYNYS----EDL-DFGMVDHGTKCADGKVC-SN-RQ-CVDVNEAYKSTTVF
SLI
>Trimeresurus_stejnegeri_Q3HTN1
--------------------IILESGNVNDYEVVYPRKVTTLPKGALQ-----QNYEDAM
QYEFKVNGEPVVLHLEKNKELFSEDYSETHYSPDGREITTYPSVEDHCYYHGRIQNEADS
TASISACNGLKGHFK-LQGETYLIEPLK-LPDSEAHAVFKYENVVKEDEAPKMCGVTETN
WKSDEPIKKASQLVVTA-EQQRF--PRRYVKLAIV-ADRR-----MYMKHQKNL---KPW
VFQMVNSVHQIYRSMNVLIALVYLNIWKKNDKITVQSASDVTLDLFAEWRETV-LL--RR
KKHDCAHLLTA-IDFDGPTIGRAHI-ASMCNSKLSVGIVQNYTEINLVNAIVMAHELGHN
LGISHDGNQCN-C--HTCIMSAVISNPPSERFSNCSEDYHQSFLTAYNPQCILNAPSKTD
IITPPVCGNELLEEGEECDCGSPENCQYQCCDAASCKLHSWVKCESGECCDQCRFTSAGT
ECRAARSECDIAESCTGQSADCPTDDFHRNGQPCLSNHGYCYNGNCPVMHYQCIALFG-S
----NAIVGQDECFDFNMKGEQYFYCRKE---YEKYIPCAQEDVKCGRLFCF--YTNNMD
-------ICRYNYS--------DIGIVDHGTKCADGKVCNSN-RH-CVDVTTVY------
---
>Trimeresurus_stejnegeri_Q3HTN2
--------------------IILESGNVNDYEVVYPRKVTAVPKGAVQ-----QKYEDAM
QYEFKVNGEPVVLHLEKNKELFSEDYSETHYSPDGREITTYPSVEDHCYYHGRIQNEADS
TASISACNGLKGHFK-LQGETYLIEPLK-LPDSEAHAVFKYENVEKEEEAPKMCGVTETN
WKSDEPIKKASQLVVTA-EQQRF--PRRYVKLAIV-ADHR-----MYTKHKKNL---KPW
VFQMVNSVHQIYRSMNVLIALVYLNIWKKNDKITAQSASNVTLDLFGNWRETV-LL--KR
KRHDCAQLLTA-IDFDGPTIGRAHV-SSVCDPKRSTGIVQNYTEINLVNAVIMAHELGHN
LGMDHDGNQCN-C--HACIMSAVINNPPSERFSGCSMGYYQTFLTAYNPQCILNALSKRD
IITPPVCGNELLEEGEECDCGSPENCQYQCCNATTCKLHSWVECESGECCEQCRFKKAGA
VCRAARTECDIPENCTDQSADCPTDSFHRNGQPCLYNHGYCYNGNCPVMHYQCYGLFG-P
----NATVGQDGCFDANDRGDEYFYCRKE---NEKYIPCAQEDVKCGRLFCT--YIYDIN
-------LCRYDYS--------ANGMVAQGTKCADGKVCNSN-RQ-CADVNTAY------
---
>Bothrops_jararaca_Q98UF9
--------------------IILESGNVNDYEVVYARKVTALPKGAVQ-----PKYEDTM
QYELKVNGEPVVLHLEKNKQLFSKDYSETHYSPDGREITTYPPVEDHCYYHGRIENDADS
TASISACNGLKGHFK-LQGETYFIEPLK-LPNSEAHAVFKYENVEKEDEVPKMCGVTQTN
WESDEPIKKASQLVVTA-EQQRY-NHYKYIELVIL-ADYR-----MVTKNNGDLGKIRTK
IYEIVNILNEIFRYLYIRIALVGIEIWSNADLSNVTLSADDTLASFGTWRGTV-LL--KR
KSHDNAQLLTA-IDFDGQTIGIANI-ASMCNQNKSVGVVMDYSPINLVVAVIMAHEMGHN
LGINHDTGSCS-CGGYSCIMAPEISDQPSKLFSNCSKQAYQRYINYYKPQCILNEPLRTD
IVSPPVCGNELLEMGEECDCGSPRNCRDPCCDAATCKLHSWVECESGECCDQCRFKGAGT
ECRAARSECDIAESCTGQSADCPTDDFKRNGQPCLHNYGYCYNGNCPIMYHQCYALFG-S
----NATVAEDGCFEFNENGDKYFYCRKQ---SGVNIPCAQEDVKCGRLFCHT----KKH
-------PCDYKYS----EDP-DYGMVDNGTKCADGKVC-SN-GH-CVDVATAY------
---
>Deinagkistrodon_acutus_Q9W6M5
--------------------IILESGDVNDYEVVYPRKVTALPKGAVQ-----QKYEDAM
QYEFKVNGEPVVLHLEKNKHLFSKDYSETHYSPDGREITINPPVEDHCYYHGRIENDGDS
TASISACNGLKGNFK-LQGETYLIEPMK-LSDSEAHAVFKYENVEKEDEAPKMCGVTQ-K
WKSYEPIKKISQLNLIP-EQQIY-DPFKYVETVVV-VDKA-----MVTKYNGDLDKIKTK
MYEAANNMNEMYRYMFFRVVMVGLIIWTEEDKITVKPDVDYTLNAFAEWRKTY-LL--AE
KKHDNAQLITG-IDFRGSIIGYAYI-GSMCHPKRSVGIIQDYSPINLVLAVIMAHEMGHN
LGIHHDDGYCY-CGGYPCIMGPSISPEPSKFFSNCSYIQCWDFIMNHNPECIDNEPLGTD
IISPPLCGNELLEVGEECDCGTPENCQNECCDAATCKLKSGSQCGHGDCCEQCKFRTSGT
ECRASMSECDPAEHCTGQSSECPADVFHKNGEPCLDNYGYCYNGNCPIMYHQCYALFG-A
----DIYEAEDSCFESNKKGNYYGYCRKE---NGKKIPCASEDVKCGRLYCKDDSPGQNN
-------PCKMFYS---NDDE-HKGMVLPGTKCADGKVC-SN-GH-CVDVTTAY------
---
>Gloydius_halys_P0C7B0
--------------------IILESGNVNDYEVVYPRKVTALPKGAVQ-----PKYEDAM
QYEFKVNGEPVVLHLGKNKQLFSKDYSETHYSPDGREITTNPPVEDHCYYHGRIENDADS
TRSISACNGLKGHFK-LQGETYLIEPLK-LSDSEAHAVYKYENILKEDEAPKMCGVTQ-N
WESYEPIKKASQLNLTP-EQQRY-NPFRFVELVLV-ADKG-----MVTKNNGDLNKIKTR
MYELANNLNDIYRYMYIHVALVGVEIWSDGDKITVTPNVDDTLSSFAEWRKTH-LL--TR
KKHDNAQLLTA-IDFNGPTIGYAYI-ASMCHPKRSVGIVQDYSPINLVLSVVMAHEMGHN
LGIHHDHSYCS-CGDYACIMGATISHEPSTFFSNCSYIQCWDFIMDHNPECIVNEPLGTD
IVSPPVCGNELLEVGEECDCGTPENCQNECCDAATCKLKSGSQCGHGDCCEQCKFSKSGT
ECRESMSECDPAEHCTGQSSECPADVFHKNGQPCLHNYGYCYNGNCPIMYHQCYALWG-A
----DVYEAEDSCFESNKKGNYYGYCRKE---NGKKIPCAPEDVKCGRLYCKDNSPGQNN
-------PCKMFYS---NEDE-HKGMVLPGTKCGDGKVC-SN-GH-CVDVATAY------
---
>Crotalus_atrox_Q90282
--------------------IILESGNVNDYEVIYPRKVTALPKGAVQ-----PKYEDAM
QYELKVNGEPVVLHLGKNKGLFSKDYSETHYSPDGREITTYPLVEDHCYYHGRIENDADS
TASISACNGLKGHFK-LQGEMYLIEPLK-LPDSEAHAVYKYENVEKEDEALKMCGVTQ-N
WESYEPIKKASQLVVTA-EHQKY-NPFRFVELFLV-VDKA-----MVTKNNGDLDKIKTR
MYEIVNTVNEIYRYMYIHVALVGLEIWSNEDKITVKPEAGYTLNAFGEWRKTD-LL--TR
KKHDNAQLLTA-IDLD-RVIGLAYV-GSMCHPKRSTGIIQDYSEINLVVAVIMAHEMGHN
LGINHDSGYCS-CGDYACIMRPEISPEPSTFFSNCSYFECWDFIMNHNPECILNEPLGTD
IISPPVCGNELLEVGEECDCGTPENCQNECCDAATCKLKSGSQCGHGDCCEQCKFSKSGT
ECRASMSECDPAEHCTGQSSECPADVFHKNGQPCLDNYGYCYNGNCPIMYHQCYDLFG-A
----DVYEAEDSCFERNQKGNYYGYCRKE---NGNKIPCAPEDVKCGRLYCKDNSPGQNN
-------PCKMFYS---NEDE-HKGMVLPGTKCADGKVC-SN-GH-CVDVATAY------
---
>Crotalus_viridis_C9E1R8
--------------------IILESGNVNDYEIVYPRKVTALPKGAVQ-----PKYEDAM
QYELKVSGEPVVLHLEKNKQLFSKDYSETHYSPDGREITTYPLVEDHCYYHGRIENDADS
TASISACNGLKGHFK-LQGEMYLIEPLK-LPDSEAHAVYKYENVEKEDEALKMCGVTQ-N
WESYEPIKKASQLVVTA-EHQKY-NPFRFVELFLV-VDKA-----MVTKNNGDLDKIKTR
MYEIVNTVNEIYRYMYIHVALVGLEIWSNEDKITVKPEAGYTLNAFGEWRKTD-LL--TR
KKHDNAQLLTA-IDLD-RVIGLAYV-GSMCHPKRSTGIIQDYSEINLVVAVIMAHEMGHN
LGINHDSGYCS-CGDYACIMRPEISPEPSTFFSNCSYFECWDFIMNHNPECILNEPLGTD
IISPPVCGNELLEVGEECDCGTPENCQNECCDAATCKLKSGSQCGHGDCCEQCKFSKSGT
ECRASMSECDPAEHCTGQSSECPADVFHKNGQPCLDNYGYCYNGNCPIMYHQCYDLFG-A
----DVYEAEDSCFERNQKGNYYGYCRKE---NGNKIPCAPEDVKCGRLYCKDNSPGQNN
-------PCKMFYS---NEDE-HKGMVLPGTKCADGKVC-SN-GH-CVDVATAY------
---
>Crotalus_atrox_A4PBQ9
--------------------IILESGNVNDYEIVYPRKVTALPKGAVQ-----PKYEDAM
QYELKVNGEPVVLHLEKNKQLFSKDYSETHYSPDGREITTYPLVEDHCYYHGRIENDADS
TASISACNGLKGHFK-LQGEMYLIEPLK-LSDSEAHAVYKYENVEKEDEAPKMCGVTQ-N
WKSYEPIKKASQLVVTA-EHQKY-NPFRFVELVLV-VDKA-----MVTKNNGDLDKIKTR
MYELANTVNDIYRYMYIHVALVGLEIWSNEDKITVKPEADYTLNAFGEWRKTD-LL--TR
KKHDNAQLLTA-IDLD-RVIGLAYV-GSMCHPKRSTGIIQDYSPINLVVAVIMAHEMGHN
LGINHDRGYCS-CGDYACIMRPEISPEPSTFFSNCSYFDCWDFITNHNPECIVNEPLGTD
IISPPVCGNELLEVGEECDCGTPENCQNECCDAATCKLKSGSQCGHGDCCEQCKFSKSGT
ECRASMSECDPAEHCTGQSSECPADVFHKNGQPCLDNYGY--NGNCPIMYHQCYDLFG-A
----DVYEAEDSCFERNQKGNYYGYCRKE---NGNKIPCAPEDVKCGRLYCKDNSPGQNN
-------SCKMFYS---NEDE-HKGMVLPGTKCADGKVC-SN-GH-CVDVATAY------
---
>Crotalus_durissus_Q2QA02
--------------------IILESGNVNDYEIVYPRKVTALPKGAVQ-----PKYEDAM
QYELKVNGEPVVLYLEKNKQLFSKDYSETHYSPDGREITTYPLVEDHCYYHGRIENDADS
TASISACNGLKGHFK-LQGEMYLIEPLK-LSNSEAHAVYKYENVEKEDEAPKMCGVTQ-N
WKSYEPIKKASQLVVTA-EHQKY-NPFRFVELVLV-VDKA-----MVTKNNDDLDKIKTR
MYELANTVNEIYRYMYIHVALVGLEIWSNEDKITVKPEAGYTLNAFGEWRKTD-LL--TR
KKHDNAQLLTA-IDLD-RVIGLAYV-GSMCHPKRSTGIIQDYSPINLVVAVIMAHEMGHN
LGIHHDSGYCS-CGDYACIMRPEISPEPSTFFSNCSYFDCWDFIMNQNPECIVNEPLGTD
IISPPVCGNELLEVGEECDCGTPENCQNECCDAATCKLKSGSQCGHGDCCEQCKFSKSGT
ECRASMSECDPAEHCTGQSSECPADVFHKNGQPCLDNYGYCYNGNCPIMYHQCYDLFG-A
----DVYEAEDSCFERNQKGNYYGYCRKE---NGNKIPCAPEDVKCGRLYCKDNSPGQNN
-------PCKMFYS---NEDE-HKGMVLPGTKCADGKVC-SN-GH-CVDVATAY------
---
>Bothrops_atrox_A0A1S6K7T1
--------------------IILESGNVNDYEVVYPRKVTALPKGAIQ-----PKYEDTM
QYEFKVNGEPVVLHLEKNKGLFSKDYSEIHYSPDGRKITTYPPVEDHCYYHGPIKNDADS
TASINACYGLKGYFK-LQRDTYFIEPLK-LPDSEAHAVFKYENVEKEDEAPKMCGVTQ-N
WKSYEPIKKASHLAFTA-EQQKY-NPFRYVEFLLV-VDQG-----MLTKNNGDLNKIKSR
MSELAKIVNEILRYLYLHAALVGLQIWTNGDKITVKPDVDYTLNSFAEWRKTD-LL--TR
KKHDNAQLLTA-IDFNGPTIGYAYI-GSMCHPKRSVAIVQDYSPINLVVAVIMAHEMGHN
LGIHHDTDFCS-CGDYPCIMGPTISNEPSKFFSNCSYIQCWDFIMKDNPQCIINEPLGTD
IVSPPVCGNELLEVGEECDCGTPENCQNECCDAATCKLKSGSQCGHGDCCEQCKFSKSGT
ECRASMSECDPAEHCTGQSSECPADVFHKNGQPCLDNYGYCYNGNCPIMYHQCYALFG-A
----DVYEAEDSCFKDNQKGNYYGYCRKE---NGKKIPCAPEDVKCGRLYCKDNSPGQNN
-------PCKMFXS---NDDE-HKGMVLPGTKCADGKVC-SN-GH-CVDVATAY------
---
>Bothrops_atrox_A0A0K2JNB8
--------------------IILESGNVNDYEVVYPRKVTALPKGAVQ-----PKYEDAM
QYEFKVNGEPVVLHLEKNKGLFSKDYSEIHYSPDGREITTYPPVEDHCYYHGRIKNDADS
TASISACNGLKGYFK-LQRETYFIEPLK-LSNSEAHAVFKYENVEKEDEAPKMCGVTQ-N
WKSYEPIKKASQLVVTA-EQQKY-NPFRYIEFLLV-VDQG-----MVTKNNGDLDKIKAR
MYELANIVNEIFRYLYMHAALVGLEIWSNGDKITVKPDVDYTLNSFAEWRKTD-LL--TR
KKHDNAQLLTA-IDFNGPTIGYAYI-GSMCHPKRSVAIVQDYSPINLVMAVIMAHEMGHN
MGIHHDTGSCS-CGDYPCIMGPTISNEPSKFFSNCSYIQCWDFIMNHNPECIINEPLGPD
IVSPPVCGNELLEVGEECDCGTPENCQNECCDAATCKLKSGSQCGHGDCCEQCKFTKSGT
ECRASMSECDPAEHCTGQSSECPADVFHKNGQPCLDNYGYCYNGNCPIMYHQCYALFG-A
----DVYEAEDSCFKDNQKGNYYGYCRKE---NDKKIPCAPEDVKCGRLYCKDNSPGQNN
-------PCKMFYS---SDDE-HKGMVLPGTKCADGKVC-SN-GH-CVDVATAY------
---
>Bothrops_insularis_Q8QG88
--------------------IILESGNVNDYEVVYPRKVTALPKGAVQ-----PKYEDAM
QYEFKVNGEPVVLHLEKNKGLFSKDYSETHYSPDGREITTYPAVEDHCYYHGRIENDADS
TASISACNGLKGHFK-LQRETYFIEPLK-LSNSEAHAVFKYENVEKEDEAPKMCGVTQ-N
WKSYEPIKKASQLVVTA-EQQKY-NPFRYVELFIV-VDQE-----MVTKNNGDLDKIKAR
MYELANIVNEILRYLYMHAALVGLEIWSNGDKITVKPDVDYTLNSFAEWRKTD-LL--TR
KKHDNAQLLTA-IDFNGPTIGYAYI-GSMCHPKRSVAIVEDYSPINLVVAVIMAHEMGHN
LGIHHDTDFCS-CGDYPCIMGPTISNEPSKFFSNCSYIQCWDFIMKENPQCILNEPLGTD
IVSPPVCGNELLEVGEECDCGTPENCQNECCDAATCKLKSGSQCGHGDCCEQCKFSKSGT
ECRASMSECDPAEHCTGQSSECPADVFHKNGQPCLDNYGYCYNGNCPIMYHQCYALFG-A
----DVYEAEDSCFKDNQKGNYYGYCRKE---NGKKIPCAPEDVKCGRLYCKDNSPGQNN
-------PCKMFYS---NDDE-HKGMVLPGTKCADGKVC-SN-GH-CVDVATAY------
---
>Bothrops_jararaca_O93523
--------------------IILESGNVNDYEVVYPRKVTALPKGAVQ-----PKYEDAM
QYEFKVNGEPVVLHLEKNKGLFSKDYSETHYSPDGREITTYPAVEDHCYYHGRIENDADS
TASISACNGLKGHFK-LQRETYFIEPLK-LSNSEAHAVFKYENVEKEDEAPKMCGVTQ-N
WKSYEPIKKASQLVVTA-EQQKY-NPFRYVELFIV-VDQG-----MVTKNNGDLDKIKAR
MYELANIVNEILRYLYMHAALVGLEIWSNGDKITVKPDVDYTLNSFAEWRKTD-LL--TR
KKHDNAQLLTA-IDFNGPTIGYAYI-GSMCHPKRSVAIVEDYSPINLVVAVIMAHEMGHN
LGIHHDTDFCS-CGDYPCIMGPTISNEPSKFFSNCSYIQCWDFIMKENPQCILNEPLGTD
IVSPPVCGNELLEVGEECDCGTPENCQNECCDAATCKLKSGSQCGHGDCCEQCKFSKSGT
ECRASMSECDPAEHCTGQSSECPADVFHKNGQPCLDNYGYCYNGNCPIMYHQCYALFG-A
----DVYEAEDSCFKDNQKGNYYGYCRKE---NGKKIPCAPEDVKCGRLYCKDNSPGQNN
-------PCKMFYS---NDDE-HKGMVLPGTKCADGKVC-SN-GH-CVDVATAY------
---
>Crotalus_adamanteus_J3S830
--------------------IILGSGNVNDYEVVYPRKVTALPKGAVQ-----PKYEDAM
QYELKVNGEPMVLHLEKNKQLFSKDYSETHYSPDGREITTYPLVEDHCYYHGRIENDADS
TASISACNGLKGHFK-LQGEIYLIEPLK-LRDSEAHAVFKYENVEKEDEAPKMCGVTQ-N
WESYEPIKKASQLVVTA-EQQRYLNPYRYVELVIV-ADHG-----MFTKYNRNLTEVKTW
VYEIVNTLNEIYRYLYIRVALVGLEIWSDGDLSNVTLSSGNTLDSFGEWRKRD-LL--RR
KRHDNAQLLTA-IDFSGNTIGRASI-ANMCDPKYSTGIVQDHSPINLLVAVTMAHEMGHN
LGLHHDGKSCT-CGDYICIMNATLSHQHSKYFSNCSYNQYWDYINTYTPKCILNEPLRTD
IISPPVCGNELLEAGEECDCGSPRNCQYQCCDAATCKLHSWVECESGVCCEQCKFRTAGT
ECRARRSECDIAESCTGQSADCPTDDFHKNGQPCLNNFGYCYNGNCPIMYHQCYALFG-S
----NVYEAEDSCFESNQKGDDYGYCRKE---NGEKIPCAPEDVKCGRLYCNDNSPGQND
-------PCKIFPS---NEDE-HKEMVLPGTKCADGKFC-TN-GH-CVDVATAY------
---
>Sistrurus_catenatus_B0VXU5
--------------------IILGSGNVNDYEVVYPRKVTALPKGAVQ-----QKYEDAL
QYELKVNGEPVVLHLEKNKELFSEDYSETHYSPDGRKITTYPSDEDHCYYHGRIQNDADS
TASISACSGLKRTFQAFQGEMYLIEPLK-LPDSEAHAVFKYENVEKEDEAPKMCGVTQ-N
WESYEPIKKASQLVVTA-EQQRHLNNFRYIELVIV-ADYR-----MFTKYNRKLTEVKTW
VYEIVNTLNEIYRYLYIRVALVGLEIWSNGDLSNVTLSADDTLDSFGEWRKRD-LL--RR
KSHGNAQLLTA-IDFNGTTIGLAHV-ASMCELKRSTGIVQDHSPINLLVAVTMAHEMGHN
LGIRHDKKYCT-CGGYSCIMSAVLSHQASKYFSNCSYNQYWNYINFYKPQCILNEPLRTD
IVSPPVCGNELLEAGEECDCGSPATCQYQCCNATTCKLHSWVECESGECCEQCIFKGAGT
ECRAASSECDLPENCTGHSGDCPIDLFQTDGQPCLNNFGYCYNGNCPILYHQCYALFG-P
----NAAEAQDSCFDDNRIGNYYGYCRKE---NGRKIPCAPEDVKCGRLYCSYNFNGNQI
-------PCVPYYT---RRDE-NMGMVEPGTKCGDGKVC-SN-GQ-CVDVNIAY------
---
>Protobothrops_mucrosquamatus_XP_015683679
--------------------IILGSGNVNDYEVVYPRKVTALPKGAVQ-----PKYEDTM
QYEFKVNGEPVVLHLEKNKGLFSKDYSETHYSPDGREITTYPSVEDHCYYHGRIHNDADS
TASISACNGLKGHFK-LQGEMYLIEPLK-LPDSEAHAVYKYENVEKEDEAPKMCGVTETN
WESDEPIKKASKLVVTA-EQQSYLNHFRFIELVIV-ADYR-----MFTKFNRNLTEVKTW
GYEIVNTLNEIYRYLYIRVALVALEVWSNGDLSNVTLSADDTLDSFGEWRKRD-LL--KR
KRHDNAQLLTA-IDFNGTTIGLAYV-GTMCYTKYSTGIVQDYSSINLVVAVIMAHEMGHN
LGIHHDGNSCT-CGGFSCIMADQLSYQPSKYFSNCSHIQFWNYINNRKPQCILNEPLRTD
IVSPPVCGNELLEVGEECDCGSPATCRYPCCDAATCKLHSWVECESGECCEQCRFRTAGT
ECRSRRSECDIAESCTGHSDECPTDRFHRNGQPCLNNFGYCYNGNCPIMYHQCYALLG-Q
----NATEAQDSCFEDNRFGNDYGYCRKE---NGRKIPCAPQDVKCGRLYCSYNSLGNQI
-------PCVPYYI---SRDE-SIGMVDTGTKCADGKVC-SN-RQ-CVDVNIAY------
---
>Protobothrops_flavoviridis_Q8JIR2
--------------------IILGSGNVNDYEVVYPRKVTAVPKGAVQ-----PKYEDTM
QYEFKVNGEPVVLHLEKNKGLFSKDYSETHYSPDGREITTYPSVEDHCYYHGRIQNDADS
TASISACNGLKGHFK-LQGEMYLIEPLR-FSDSEAHAVFKYENVEKEDEAPKMCGVTQTN
WESDEPIKKASKLVVTA-EQQRYLNNFRFIELVIV-ADYR-----MFTKFNSNLNEVKTW
VYEIVNTLNEIYRYLYVRVALVALEVWSNGDLSSVTLSAYDTLDSFGEWRKRD-LL--KR
KSHDNAQLLTA-IDFNGTIIGLAHV-ASMCDPKCSTGIVQDYSSRNLVVAVIMAHEMGHN
LGIRHDRENCT-CHANSCIMSAVISDQPSKYFSNCSHVQYWNYINDDEPQCILNEPLRTD
IVSPPVCGNELLEVGEECDCGSPATCRYPCCDAATCKLHSWVECESGECCEQCRFRTAGT
ECRARRSECDIAESCTGHSADCPTDRFHRNGQPCLHNFGYCYNGNCPIMYHQCYALWG-A
----NATVAKDSCFEDNQKGNDYGYCRKE---NGRKIPCEPQDVKCGRLYC---SLGNQL
-------PCRFFYT---PTDE-NIGMVDTGTKCGDKKVC-SN-RQ-CVDVNTAY------
---
>Dispholidus_typus_MK862133
--------------------IKLESGNVNDYEVVYPKKISALPKG-VQNPEQESKYEDIM
QYEFQVNGEPVVLHLERNKGLFSEDYTETYYSPDGREITTSPPVQDHCYYHGFIQNDADS
IAVLSACDGLRGHFK-HQGETYLIEPLK-LSDSEAHAVYKAENVEKEDETPKICGVTHRT
WELDEPIKKISHVSLTPEEQARDLDFKKYIELFVV-VDNG-----MYKKYNNDSSAINRR
VYEIVNIVNRMFKDLYIHVALIGLETWTDGDKIDVLPSASDTLKSFGRWREID-LL--KR
KMNDNAQLLTE-IDFDG-VVGLAYV-GSICKPYNSVGTAQDHDQRTDIMALTMAHELAHN
LGIDHDEMFCN-CHGYRCIMFPAVQRDPPFRFSNCSIQQYWEYFYRWRPACMLNKPSITD
IVAPAVCGNEFVEVGEECDCGPPQYCQNPCCDATTCKLRPGTQCEYGECCEQCRLKAAEA
ECRASKNDCDVAEHCTGQSAECPPDVYQRNGQPCQNNEGYCYNGECPILTNQCVALWG-A
----GATVGPDSCFNNNTRGNHDGCCLTS---NRQMIPCAPQDVKCGMIFCIPRSSGQNF
-------LCEKRRT--------LNRIVEPGTKCGDGRIC-MD-GH-CVTVKTAYGSTSGF
SKI
>Dispholidus_typus_MK862134
--------------------INLESGNVNDYEVVYPQKMSALPKG-VQNPEQESKYEDIM
QYEFQVNGEPVVLHLERNKGLFSEDYTETHYSPDGREITTSPPVQDHCYYHGYIQNDADS
TAVLSACDGFRGHFK-HQGETYLIEPLK-LSDSEAHAVYKAENVEKEDETPKICGVTHRT
WELDEPIKKISQMSLTPEEQARDFDVKKYVEVFVV-VDNR-----MYRKYNNDSCAIKRR
VHETVNLVNRMYQALDTHVALIGLEIWSDQDKIKVSSSADDTLDLFATWRETD-LL--PR
KMNDNAQLLTS-IDYDQATGGLAEI-GCICTTNKSVATVWNDDQRTDLTALIMAHELAHN
LGIRHDETSCV-FHGN--IMSPRLQRNPPFRFSPCSIQKYREFLIRMRPECILNKPSITD
IIAPIVCGNECVEAGEECDCGSPQDCKSTCCDATTCKLRPGAQCDSGECCEQCRFKGAEA
ECRASKHDCDVADHCTGQSAECSPDVSQRNGHPCENNEGYCYNGECPTLTKLCVELGG-E
----DETVGPDSCFNDNMRGDFNGFCLTS---NRMHIKCAPEDVKCGLIFCIPRSGEEKN
-------PCEYKIS--------PKGIVKTGTKCGDGKVC-MD-GH-CVTVQKVYGSATGF
FQI
>Thelotornis_mossambicanus_SVMP_01
--------------------IILESGNVNDYEVVYPQKIPALPKG-VQNPEQESKYEDIM
QYEFQVNGEPVVLHLERNKGLFSEDYTETHYSPDGREITTSPPVQDHCYYHGYIQNDADS
TAVLSACDGLRGHFK-HQGETYFIEPLK-LYDSEAHAVYKAENVEKEDETPKICGVTHRT
WELDEPIKKISEVSLTPEEQGRDFDVKKYIEIYLV-VDNS-----MYRKYNNDSCAISKR
AHETVNIVNMMYKALDTHVALVGLEIWSDQDKINMSPSSDDTLDSFATWRRTD-LL--PR
KMNDNAQLLTD-IDYDEATGGLAKI-GCICSTNKSVATVRNDDQRTDVMALMMAHELAHN
LGILHDKTACV-FRGN--IMSPRVQQDPPFQFSTCSIQKYREFLIRWRPECILNKPSITD
IVPPVVCGNECVEVGEECDCGSPQDCQNPCCDATTCKLRPEAQCDSGECCEQCKFKGAEA
ECRASKHDCDVADHCTGQSAECSPDGFQRNGHPCQNNEGYCYNGKCPTLENQCHFLEG-A
----NATVAPDSCFKKNMRGDNDGYCVTS---NGGSIPCDPQDVKCGMIYCTPRSSGESF
-------LCKNLPS--------LNGIVEPGTKCGDGRVC-MD-GH---------------
---
>Thelotornis_mossambicanus_SVMP_03
--------------------IILESGNVNDYEVVYPQKIPALPKG-VQNPEQESKYEDIM
QYEFQVNGEPVVLHLERNKGLFSEDYTETHYSPDGREITTSPPVQDHCYYHGYIQNDADS
TAVLSACDGLRGHFK-HQGETYFIEPLK-LYDSEAHAVYKAENVEKEDETPKICGVTHRT
WELDEPIKKISEVSLTPEEQGRDFDVKKYIEIYLV-VDNS-----MYRKYNNDSCAISKR
AHETVNIVNMMYKALDTHVALVGLEIWSDQDKINMSPSSDDTLDSFATWRRTD-LL--PR
KMNDNAQLLTD-IDYDEATGGLAKI-GCICSTNKSVATVRNDDQRTDVMALMMAHELAHN
LGILHDKTACV-FRGN--IMSPRVQQDPPFQFSTCSIQKYREFLIRWRPECILNKPSITD
IVPPVVCGNECVEVGEECDCGSPQDCQNPCCDATTCKLRPEAQCDSGECCEQCKFKGAEA
ECRASKHDCDVADHCTGQSAECSPDGFQRNGHPCQNNEGYCYNGTCPTLTNQCDAIWG-P
----DETVVLDSCFDLNTRGDNDGFCLTS---NGVKIPCDPKDVKCGLIFCIPPSGGQND
-------PCEPYHI--------PEGIVYPGTKCEDGRVC-MD-GH-CVTVQEAYGSTTGF
SQI
>Thelotornis_mossambicanus_SVMP_02
--------------------IILESGNVNDYEVVYPQKIPALPKG-VQNPEQESKYEDIM
QYEFQVNGEPVVLHLERNKGLFSEDYTETHYSPDGREITTSPPVQDHCYYHGYIQNDADS
TAVLSACDGLRGHFK-HQGETYFIEPLK-LYDSEAHAVYKAENVEKEDETPKICGVTHRT
WELDEPIKKISEVSLTPEEQGRDFDVKKYIEIYLV-VDNS-----MYRKYNNDSCAISKR
AHETVNIVNMMYKALDTHVALVGLEIWSDQDKINMSPSSDDTLDSFATWRRTD-LL--PR
KMNDNAQLLTD-IDYDEATGGLAKI-GCICSTNKSVATVRNDDQRTDVMALMMAHELAHN
LGILHDKTACV-FRGN--IMSPRVQQDPPFQFSTCSIQKYREFLIRWRPECILNKPSITD
IVPPVVCGNECVEVGEECDCGSPQDCQNPCCDATTCKLRPEAQCDSGECCEQCKFKGAEA
ECRASKHDCDVADHCTGQSAECSPDGFQRNGHPCQNNEGYCYNGKCPTLENQCHFLEG-A
----NATVAPDSCFKKNMRGDNDGYCVTS---NGGSTKCDPKDVKCGLIFCIPPSGGQND
-------PCEPYHI--------PEGIVYPGTKCEDGRVC-MD-GH-CVTVQEAYGSTTGF
SQI
>Thelotornis_mossambicanus_SVMP_00
--------------------IILESGNVNDYEVVYPQKIPALPKG-VQNPEQESKYEDIM
QYEFQVNGEPVVLHLERNKGLFSEDYTETHYSPDGREITTSPPVQDHCYYHGYIQNDADS
TAVLSACDGLRGHFK-HQGETYFIEPLK-LYDSEAHAVYKAENVEKEDETPKICGVTHRT
WELDEPIKKISEVSLTPEEQGRDFDVKKYIEIYLV-VDNS-----MYRKYNNDSCAISKR
AHETVNIVNMMYKALDTHVALVGLEIWSDQDKINMSPSSDDTLDSFATWRRTD-LL--PR
KMNDNAQLLTD-IDYDEATGGLAKI-GCICSTNKSVATVRNDDQRTDVMALMMAHELAHN
LGILHDKTACV-FRGN--IMSPRVQQDPPFQFSTCSIQKYREFLIRWRPECILNKPSITD
IVPPVVCGNECVEVGEECDCGSPQDCQNPCCDATTCKLRPEAQCDSGECCEQCKFKGAEA
ECRASKHDCDVADHCTGQSAECSPDGFQRNGHPCQNNEGYCYNGKCPTLENQCHFLEG-A
----NATVAPDSCFKKNMRGDNDGYCVTS---NGGSIKCDPKDIKCGLIFC---TGEQKD
-------PCEPYYI--------PEGIVDPGTKCEDGRVC-MD-GH-CVTVQEAYGSTTGF
SQI
>Cerberus_rynchops_D8VNS0
--------------------IILESGNVKDYEVVYPQKIPALPKGGIQRAEPETKYEDTM
QYQFKVNGEPVVLHLERNKGLFSEDYSETHYSPDGREITTSPPVQDHCYYHGRIQNDADS
TASISACNGLKGRFK-HQGETYLIEPLK-ISDSEAHKIYKSENLEKEDEAPKTCGVTQTS
LETDETIKMNFQSANNP-EED-YVRKRKYIKLAVV-VDNS-----MYIKYDRNLNDIRSR
IYEIVNDVNVFYRLLNIHIALIFIEIWSHQDKINVQPMVRVTLDSFGTWRETD-LL--PR
RSHDNAQLYTN-VDFDGPTVGYAYV-GSLCKPKHSVAIIQDHTETANMMASTVAHELGHN
LGMNHDSGNCI-CQPTLCVMSETLSSVPFNDFSACSRVDHRNYLIRDLPQCILNKPLRTD
IVAPAVCGNNFVEVGGECDCGSPQDCQSTCCDAATCRLRDGAQCDTEECCEQCRFRRAGT
VCRAAKDDCDVAEFCTGRTADCPMDGLQRNGEPCQHNQGYCYNGKCPIMTNQCIALWG-P
----DATVSQDGCFHFNENGQGDLYCRRE---NGVNIQCEPQDNKCGRLFCVQ---STST
V------QCNYRSS---ATDP-DYGMVAIGTKCGDGRVC-NN-NRFCVDIRIAY------
---
>Naja_atra_D5LMJ3
--------------------IILESGNVNDYEVVYPQKVPALLKGGVQNPQPETKYEDTM
RYEFQVNGEPVVLHLERNKGLFSEDYTETHYAPDGREITTSPPVQDHCYYHGYIQNEADS
SAVISACNGLKGHFK-HQGETYFIEPLE-LSESEAHAIYKDENVEKEDETPKICAVTQTT
WESDESIEKTSQLTNTP-EQDRYLQVKKYIEFYLV-VDNK-----MYKNHTSNQE-LRTR
VYEMVNYLNTKYRRLNFHIALIGLEIWSNQDKVDMDPGANVTLKSFAEWRAK--LP--PH
KRNDNAQLLTG-IDFNGTTVGLAYT-GTLC-TWGSVAVVQDYSRRTILMASTMAHELGHN
MGIHHDKANCR-CSHSPCIMSDTISDEPFYEFSSCSVREHQEYLLRERPQCILNKPSRKA
IVSRPVCGNNFVEVGEQCDCGSLQDCQSTCCNATTCKLQPHAQCDSEECCEKCKFKGAET
ECRAAKDDCDLPEFCTGQSAECPTDSLQRNGHPCQNNQGYCYNGKCPTMENQCITLLG-P
----NYTVGPAGCFKNNRKGDDVSHCRKE---NGAKIPCAAKDEKCGTLYCTE---IKKT
-------GCIVPVS---PRDP-DSRMVEPGTKCEDKKVC-SK-SQ-CVKV----------
---
>Aspidelaps_scutatus_intermedius_GHOC01000033
--------------------IILQSGGVNDYEVVYPQKVPALPKGRVQNSQPETKYEDTM
QYEFQVNGEPVVLHLKRNKGLFSEDYTETHYAPDGREITTSPPVQDHCYYHGYIQNEADS
SAVISACDGLKGHFK-HQGETYFIEPLK-LSDSEAHAIYKDENLEKEDETPQICGVTQAT
WESDESIKKTSQLTNTS-EQDRYLQVKKYIEFYVV-VDNK-----RYSNHTRKKE-LRTR
VYEMVNTLNTMYRLLNIHIALIGLEIWSKQDKIVVKPAANETLKSFGKWREK--LP--PQ
KRNDNAQLLTG-VDFNGTTVGLAYT-GTLC-TQTSVAVVQDYSRRTNLMASTMVHELGHN
LGMHHDNANCS-CSHSPCIMSDAISDKPFSEFSSCSVREHREYLLRERPQCILNKPLRKA
IVASSVCGNYFVEQGEECDCGSPEDCQSACCDAATCKLKQEAQCDSEECCEKCKFKKAGA
ECREAKDDCDLPELCTGQSAECPTDSFQRNGHPCQNNQGYCYKGKCPIMTNQCIALLG-P
----NYTVGPDDCFDFNLSGDNASHCRME---NGTKIPCAANDVKCGRIYCTK---RNKT
-------DCVAPIS---SQDP-ANEIVEPGTKCGDKKVC-RK-SH-CVKV----------
---
>Dendroaspis_polylepis_GHPD01002070
--------------------IILESGNVNDYEVVYPQKVPGFTKGGVQFFHIKTKYEDTM
QYEFQVNGEPVVLHLERNKGLFSEDYTETHYAPDGREITTSPPVQDHCYYHGYIQNEADS
SAVISACDGLKGHFK-YQEETYFIEPLK-LSKSEAHAIYKDENVEKEDETPKICGVTQTT
WESDESIEKTSQLTNTA-GQDRYLQVRKYIEFYVV-VDNK-----MYRNYNRTIRAIKRR
VYKMVNHLNMMFRRLNFHIALIGLEIWSNGDLINVQPAEDVTLDLFAE-RETD-LL--PR
KRNDNAQLLTG-IDFNGNTVGFAYV-GSICDPKKSVAVIQDHSNRTIRVASTMAHELGHN
LGMKHDSANCT-CGSKKCIMNATLSIGRFYDFSNCSVQKHREYLLTKRPQCILNKPLRTD
IDAPPVCGNYFVEQGEECDCGSPQDCQSACCNATTCKLQPEAQCDSEECCETCKFTGAGA
ECREAKDDCDLPELCTGQSAECPTDSFQRNGHPCQNNQGYCYNGSCPTLTNQCIALTN-S
----SYAVISDFCFNLNVRGDDISHCRTE---NGAKIPCAAKDVKCGTLYCIE---RNQT
-------TCTY-VL---SRNS-NSIMVEPGTKCGVGMVC-SK-SQ-CVDV-TAY------
---
>Dendroaspis_jamesoni_jamesoni_GHPA01002888
--------------------IILESGNVNDYEEVYPQKVPGLHKGGVQNPQPETKHEDTM
KYEFQVNGEPVVLHLERNKGLFSEDYTETHYAHDGREITTSPPVQDHCYYHGYIQNEADS
TAVISACDGLKGHFK-YQEETYFIEPLK-LSNSEAHAIYKDENVEKEDETPKICGVTQTT
WESDESIEKTSQLTSTA-GQDRYLQVRKYIEFYVV-VDNK-----MYRNYNRKILAIKRR
VYKMVNHLNMMFRRLNFHIALIGLEIWSNQDLIKVQPEVDVTLDLFAEWRETD-LL--PR
KRNDNAQLLTG-IDFNGTTIGLAYV-GTICDPKQSVAVIQDHSNRTIRVASTMAHELGHN
LGMEHDSANCT-CGSNICIMNATLIIGRFYDFSNCSVQKLREHLLRNRPQCILNKPLRTD
IDAPPVCGNYFVERGEECDCGSPQDCQSACCNATTCKLQPEAQCDSEECCETCKFKKAGT
ECQEAKDDCDLPELCTGRSAECPTDIFQRNGHPCQNNQGYCYNGTCPTMTNQCIALLG-P
----NYAVAQDGCFNHNLGGNVISHCRME---NGTKIPCAAKDVKCGTLYCIE---RNQT
-------ICTY-VL---SSNS-NSIMVEPGTKCGDGMVC-SK-SQ-CVDV-TAY------
---
>Dendroaspis_angusticeps_GILR01002094
--------------------IILESGNVNDYEVVYPQKVPGLPKGGVQNPQPETKYEDTM
QYEFQVNGEPVVLHLEKNKGLFSEDYTETHYAPDGREITTSPPVQDHCYYHGYIQNEADS
NAVISACDGLKGHFK-YQGETYFIEPLK-LSNSEAHAIYKDENVEKEDDTPKICGVTQTT
WESDESMEKTSQLTNTA-GQDRYLQVKKYIEFYVV-VDNK-----IYMHYKRDEPAIKER
IYKMVNHLNMMFRRLNFHIALIGLEIWSNRDLINVQPEAHVTLDLFGEWRETD-LL--PR
KRNDNAQLLTG-IHFAEHTRGLAYI-GFICHPKKSVAVVKHHSKSTIIVASTMAHEMGHN
LGMNHDSYTCN-CGNSTCIMTDELSTRDLYDFSNCSVQELREYLLRNRPQCILNKPLRTD
IDAPPVCGNYFVEGEEECDCGYPQDCQSACCNATTCKLQHEAQCDSEECCETCKIKKAGA
ECRAARDDCDLPEHCTGQSAECPTDNLQKNGHPCENNQGYCYNGKCPIMTNQCIALMG-S
----NFAVAPDFCFKANVRGDDNSHCRTE---NGGKIPCAAKDVKCGTLYCTE---RNIT
-------KCEI------PYDT-DVEMAETGTKCGDGMVC-SK-SQ-CVDVQTVY------
---
>Dendroaspis_viridis_GHPC01001043
--------------------IILESGNVNDYEVVYPQKVPGLPKGGVQNPQPETKYEDTM
QYEFQVNGEPVVLHLERNKGLFSEDYTETHYAPDGREITTSPPVQDHCYYHGYIQNEADS
SAVISACDGLKGHFK-YQEETYFIEPLK-LSNSEAHAIYKDENVEKEDDTPKICGVTQTT
WESDESIEKTSQLTNTD-GQDRYLQAKKYIEFYVV-VDNK-----MYTKYKRNKLAIKRR
IYIMVNHLNMMFRRLNFHIALIGLEMWSNQDLIKVQPEAEVTLDLFGKWRETD-LL--PR
RRNDNAQLLTG-IHFNGHTTGRADI-GYICDPKKSVAVVKNHSKRTILVASTMAHEMGHN
LGMNHDSDTCN-CGASTCIMKGIFSIGAFYDFSNCSVQELQEYLLRNRPQCILNKPLRTD
IDAPPVCGNYFVEGEEECDCGSPQDCQSACCNATICKLQPEAQCDSEECCETCKIKKAGA
ECRAARDDCDLPEHCTGQSAECPTDNLQKNGHPCENNQGYCYNGKCPNVTNQCIALLG-P
----SYAVAPDFCFNFNMKGNDISHCRTE---NGAKIPCAAKDVKCGTLYCIE---RNIT
-------KCEV------PYDR-DVAMAEPGTKCGVGMVC-SK-SQ-CVDVQTAY------
---
>Dendroaspis_jamesoni_kaimosae_GHPB01000058
--------------------VILESGNINDYEVVYPQKVPGLPKGGVQNPQPETKYEDTM
QYEFQVNGEPVVLHLERNKGLFSEDYTETHYAPDGREITTSPPVQDHCYYHGYIQNEADS
SAVISACDGLKGHFK-YQEETYFIEPLK-LSNSEAHAIYKDENVEKEDDTPKICGVTQTT
WESDESIEKTSQLTNTD-GQDRYLQAKKYIEFYVV-VDNK-----MYTKYKRNKLAIKRR
IYIMINHLNMMFRRLNFHIALIGLEMWSNQDLIKVQPEAEVTLDLFGKWRETD-LL--PR
RRNDNAQLLTG-IHFNGLTTGRADI-GYICDPKKSVAVVKNHSKRAILVASTMAHEMGHN
LGMNHDSDTCN-CGASTCIMKGIFSIGAFYDFSNCSVQELQEYLLRNRPQCILNKPLRTD
IDAPPVCGNYFVEGEEECDCGSPQDCQSACCNATICKLQPEAQCDSEECCETCKIKKAGA
ECRAARDDCDLPEHCTGQSAECPTDNLQKNGHPCENNQGYCYNGKCPNVTNQCIALLG-P
----SYAVAPDFCFNFNMKGNDISHCRTE---NGAKIPCAAKDVKCGTLYCTE---RNIT
-------KCEV------PYDR-DVAMAEPGTKCGVGM-----------------------
---
>Demansia_vestigiata_B5G6F7
--------------------IILESGNVNDYEVVYPQKVPALPKGGVQNPQPETKYEDTM
QYKFHVNGEPVVLHLERNKGLFSEDYTETHYAPDGREITTSPPVQDHCYYHGSIQNEADS
SAVISACDGLKGHFK-HRGETYFIEPLK-LSDSESHAIYKDENVEKEDEIPQICGVTHTT
SESDEPIEKISQLIYTP-EEDKYLEVKKYIEFYVV-VDNR-----VYKKYNSNRDTVNRK
VYEIVNALNVMYRPLNFSIVLIGLEIWTNQDEININPDAHDTLNSFGEWRKTV-LL--PR
KRNDNAQLLTD-IFFSQPIRGIATM-RSLCHP-NSVAVIRDYNQRASMMVSTVAHELGHN
LGMTHDTAGCT-CSAGPCIMSVTARPELRTEFSSCSVQVHREYLLRERPQCILNKPLSTN
IVSPPVCGNYLVDVGEECDCGSPQDCQSACCNAATCKLKPEAQCDSGECCEKCKFKRAGA
ECRAAKDDCDLPETCTGRSAECPTDSFQRNGLPCQNNQGYCYNGKCPIMTNQCISLMG-P
----GVSVSPDECFTWSQRGQSCGFCKIE---HGRKIPCAAKDVKCGMLYCKN---GNK-
-------RCTCF-N---SNDP-DYGMVAPGTKCGDGKVC-MN-RE-CVDVKTAY------
---
>Micropechis_ikaheca_A0A024AXX7
--------------------IILESGNVNDYEVVYPQKVPALPKGGVQNPQPETKYEDTM
QYEFHVNGEPVVLHLERNKGLFSKDYTEVHYSSDDTEITTSPPVQDHCYYHGYIQNEADS
SAVISACDGLKGHFK-HQGETFFIEPLK-LSDSEAHAIYKDENVEKEDEIPKICGVTQTT
SESDEPIEKISQLTNTP-EQDRYLQVKKYLE-YVV-VDNN-----MYRNYGSNRHAIKIK
VYETIYTLNMMYRPLNFLIALIGLEIWSNRDEIKIEPEVEITLTSFGKWRETA-VL--PR
GIRNNAELLTGLIDFSGTTVGLAYV-GLICSPEECVAVMEVCGRRTSLMASGMAHELVHN
LGINHDNASCN-CNAGPCIMSAKISFEPLNEFRSCSIQEHEKYLLRDRPQCILNKPLSTD
IVTPPVCGNYFVEVGEECDCASPQGCRSACCNAATCKLQREAQCDSGECCEKCKIKKAGA
EFRAAKDDCDLPEICTGRSAKCPTDSFQRNGHPCQNKCGYCYNGKCPIMTNQCIALWG-P
----GVKVAPDICFTYNQKVQGCGFCRME---NDARIPCAAKDIKCGKLYCEK---THS-
-------KCSCVIS---PDDL-DYGMVEPGTKCGDGMVC-SN-RH-CVDVKTAY------
---
>Cryptophis_nigrescens_B5KFV8
--------------------IILESGNVNDYEVVYPQKVPALPKGGVQNPQPETKYEDTM
QYEFHVNGEPVVLHLERNKGLFSEDYTETHYAPDGREITTSPPVQDHCYYHGYIQNEADS
NAVISACDGLKGHFK-HRGETYFIEPLK-LSDSESHAIYKDENVEKEDEIPKICGVTHTT
SESDEPIEKISQLTNTA-EQDKYLQVKKYIEFYVV-VDNR-----MYRNYNSTKHTIKRK
VYEIVNHLNMMYRSLNFFIALIGLEIWTNQDEIKIELDMDATWRIFGEWREKK-LL--PR
KRNDNAQLLTG-IDFSGDTIGYAYV-GSLCLPTQSVAIIQNYNNKASMVASVMAHELGHN
LGMNHDNASCN-CSAGPCIMAARTSDEPHSEFSSCSVQKHQRYLLRDRPQCILNKPLSKD
IVAPPVCGNYFVERGEECDCGPPQDCQSACCNATTCKLQHEAQCDSGECCERCTFKKAGT
ECRAAPDDCDLPESCTGQSAECPTDSFQRNGHPCQNNQGYCYNGTCPLMTNQCIALGG-P
----GVNVSPDGCFTLNKDGQGCNFCRME---NGTKIPCAAKDVKCGRLYCEK---GQV-
-------TCNCFSS---RNDP-DTGMVEPGTKCGDGKMC-IN-RQ-CVDVKTAY------
---
>Austrelaps_superbus_A6XJS7
--------------------IILESGNVNDYEVVYPQKVPALPKGGVQNRQPETKYEDTM
QYEFHVNGEPVVLHLERNKGLFSEDYTETHYAPDGREITTSPPVQDHCYYHGYIQNEADS
SAAISVCDGLKGHFK-HRGETYFIEPLK-LSDSESHAIYKDENVEKEDEIPKICGVTQTT
SESDEPIEKISQLINTP-EQERYLQVKKYIEFYVV-VDNR-----MYKNYSSNRGAIKKR
VYEMVNTLNMMYRPLNFFIALIGLEIWTNKDKIKIEREANVTLESFGEWREKK-LL--PR
KRNDNAQLLTG-IKFNRTTVGRAYV-GSLCSPKESVAVIRDHSKRTSIVASTMAHELGHN
LGIHHDSAFCN-CNAGPCIMSATISDEPFCKFSSCSVQEHQRYLLRDRPQCILNKPLSTD
IVTPPVCGNYFVERGEECDCGSPQDCQSACCNATTCKLQHEAQCDSEECCEQCKFKKAGA
ECRAAKDDCDLPESCTGQSAECPTDRFQRNGHPCQNNQGYCYNRKCPIMTNQCIALGG-P
----GVNVSPDECFTINKKGKGCGFCRIE---NGRKIPCAANDQKCGKLYCKD---GNV-
-------TCRCYES---RGDP-DTGMVEPGTKCGDGKVC-IN-RQ-CVDVQTAY------
---
>Pseudechis_australis_B5KFV3
--------------------IILESGNVNDYEVVYPQKVPALPKGGVQNPQPETKYEDTM
QYEFQVNGEPVVLHLERNKGLFSEDYTETHYAPDGREITTSPPVQDHCYYHGYIQKEADS
SAVISACDGLKGHFK-HRGETYFIEPLK-LSDSESHAIYKDENVEKEDEIPKICGVTQTT
SESDEPIEKISQLIYTP-EQDRYLKVKKYIELYVV-VDNE-----MYKNYSSNRSAINTR
VYEMVNTLNVIYRPLNFFIALIGLEIWTNQDEIKIEPEAEVTLKSFREWREKKVVL--PR
KRNDNAQLLTG-MNFNGHTVGRWLTSGTICSLEKSVAVIHDHSKRTSMVASTMAHELGHN
LGINHDSASCN-CNAGPCIMSDIIWNEPLYEFSSCSVQEHQKYLLRDRPQCILNKPLSTD
ILTPPVCGNYLVERGEECDCGSPQDCQSACCNATTCKLQHEAQCDSGECCERCKFKKAGA
ECRAAKDDCDLPESCTGQSAECPTDSFQRNGHPCQNNQGYCYNGKCPLMTNQCIARGG-P
----GVNLSPDICFTINQKGQGCGFCRME---NDRKIPCAAKDVKCGMLYCVK---GNI-
-------TCTCFIK---RDDP-DYGMVEAGTKCGDGKVC-IN-RK-CVDVKTAY------
---
>Pseudechis_porphyriacus_B5KFV2
--------------------IILESGNVNDYEVVYPQKVPALPKGGVQNPQPETKYEDTM
QYEFQVNGEPVVLHLERNKGLFSGDYTETHYAPDGREITTSPPVQDHCYYHGYIQNEADS
SAVISACDGLKGHFK-HRGETYFIEPLK-LSDSESHAIYKDENVEKEDEIPKICGVTQTT
SESDEPIEKISQLTNTP-EQDRYLQVKKYIEFYVV-VDNE-----MYKNYSSNRGAIKTR
VYEIVNTLNVMYRPLNFFIALIGLEIWTNKDEIKIEPEAKVTLKSFGEWREKK-LL--PR
KRNDNAQLLTG-IKFNANTVGRAYV-GTLCSLEKSVAVIHNHNKRTSMGASTRAHEWGHN
LGINHDSASCN-CNAGPCIMSDTINDKPFSKFSSCSVQEHQRYLLSDRPQCILNKPLSKD
IVAPPVCGNYFVEQGEECDCGSPQDCQSACCNATTCKLQHEAQCDSGECCERCKFKKAGA
ECRAAKDDCDLPESCTGQSAECPTDSFQRNGHPCQNNQGYCYNGKCPLMTNQCLARGG-P
----GVNVSPDECFTINQKGQGCGFCRIE---NGRKIPCAAKDVKCGMLYCVK---GKI-
-------TCTCFSK---ADDP-DYGMVEPGTKCGDGKMC-IN-RQ-CVDVKTAY------
---
>Hoplocephalus_stephensii_B5KFV4
--------------------IILESGNVHDYEIVYPQKVPALPKGGVQNPQPETKYEDTM
QYEFQLNGEPVVLHLERNKGLFSEDYTETHYAPDGREITTSPLVQDHCYYHGYIQNEADS
RAVISACDGLKGHFK-HRGETYFIEPLK-LSDSESHAIYKDENVEKEDEIPKICGVTQTT
SESDEPIEKISQLINTP-EQDSYLQVKKYIEFYVV-VDNR-----MYKKYNSSRDAIKTR
VYEMVNTLTVMCRPLNFFIALIGLEIWTNKDEIEIKQHSYFTLVSFGEWREKT-LL--PR
KRNDNAQLLTG-IDFNGDIVGRAHI-GSLCSPKNSVAVIQDYSKRTSMVASTMTHELGHN
LGIHHDNAFCN-CTARPCIMSAKISHEPLYDFSNCSVQEHQRYLLRVRPQCILNKPLSTD
IVTPPVCGNYLVERGEECDCGSPQDCQDACCNAATCKLQHD--CDSGECCEKCKFKKAGA
QCRAAKDDCDLPESCTGQSAECPTDSFQRNGHPCQNNQGYCYNRKCPIMTNQCIALRG-P
----GVNVSPDECFTLKQNDQRCGFCRIE---NGRMIPCAEKDKMCGKLLCQE---GNA-
-------ICNCFPT---TNDP-DYGMVEPGTKCGDGKVC-IN-RQ-CVDVKTAY------
---
>Pseudonaja_textilis_B5KFV9
--------------------IILESGNVNDYEVVYPQKVPALPKGGVQNPQPETKYEDTM
QYEFQVNGEPVVLHLERNKELFSEDYTEIHYSSDDTEIITSPLVQDHCYYHGYIQNEANS
SAVISACDGLKGHFK-HQGETYFIEPLK-LSDSKFHAIYKDENVEEEKETPN-CGITQTT
SESDEPIEKISQLTNIS-EQERYLKVKKYIELYVV-VDNK-----MYKNYDSNRHAIKRK
VYETINLLNMMYRPLNFLIALIGLEIWSNRDKINIEPEVAVTLKSFGKWRETV-LL--PR
KRNDNAQLLTQ-IEFSGTTVGLAYV-GSICSPEESVAVMEVYSRRTNIMASGMAHELGHN
LGITHDHASCN-CNAELCIMSAIISFEPLSEFSSCSIQEHQRYLLRERPQCILNRPLSTD
IVTPPVCGNYLVEVGEECDCGFPMDCQSACCNATTCKLQHEAQCDSEECCEKCKLKKAGA
ECRAAKDDCDLPEICTGQSAECPMDSFQRNGHPCQNNQGYCYNGKCPIMTNQCIDLWG-P
----GVNVSPDICFTLNQYSQGCGFCRME---NGTKIPCAAKDKMCGKLICEK---GNS-
-------TCTCFPT---TDDP-DYGMVEPGTKCGDGMVC-SN-RQ-CVDVKTAY------
---
>Pseudonaja_textilis_XP_026570658
--------------------IILESGNVNDYEVVYPQKVPALPKGGVQNPQPETKYEDTM
QYEFQVNGEPVVLHLERNKELFSEDYTEIHYSSDDTEIITSPLVQDHCYYHGYIQNEANS
SAVISACDGLKGHFK-HQGETYFIEPLK-LSDSKFHAIYKDENVEEEKETPN-CGITQTT
SESDEPIKKISQLTNIS-EQERYLKVKKYIELYVV-VDNK-----MYKNYDSNRHAIKRK
VYETINLLNMMYRPLNFLIALIGLEIWSNRDKINIEPEVAVTLKSFGKWRETV-LL--PR
KRNDNAQLLTQ-IEFSGTTVGLAYV-GSICSPEESVAVMEVYSRRTNIMASGMAHELGHN
LGITHDHASCN-CNAELCIMSAIISFEPLSEFSSCSIQEHQRYLLRERPQCILNRPLSTD
IVTPPVCGNYLVEVGEECDCGFPQDCQSACCNATTCKLQHEAQCDSEECCEKCKLKKAGA
ECRAAKDDCDLPEICTGQSAECPMDSFQRNGHPCQNNQGYCYNGKCPIMTNQCIDLWG-P
----GVNVSPDICFTLNQYSQGCGFCRME---NGTKIPCAAKDKMCGKLICEK---ENS-
-------TCTCFPT---TDDP-DDGMVEPGTKCEDGMVC-SN-RQ-CVDVQTAY------
---
>Pseudonaja_textilis_XP_026570650
--------------------IILESGNVNDYEVVYPQKVPALPKGGVQNPQPETKYEDTM
QYEFQVNGEPVVLHLERNKELFSEDYTEIHYSSDDTEIITSPLVQDHCYYHGYIQNEANS
SAVISACDGLKGHFK-HQGETYFIEPLK-LSDSKFHAIYKDENVEEEKETPN-CGITQTT
SESDEPIKKISQLTNIS-EQERYLKVKKYIELYVV-VDNK-----MYKNYDSNRHAIKRK
VYETINLLNMMYRPLNFLIALIGLEIWSNRDKINIEPEVAVTLKSFGKWRETV-LL--PR
KRNDNAQLLTY-IEFSGTTVGLAYV-GSICSPEESVAVMEVYSRRTNIMASGMAHELGHN
LGITHDHASCN-CNAELCIMSAIISFEPLSEFSSCSIQEHQRYLLRERPQCILNRPLSTD
IVTPPVCGNYLVEVGEECDCGFPQDCQSACCNATTCKLQHEAQCDSEECCEKCKLKKAGA
ECRAAKDDCDLPEICTGQSAECPMDSFQRNGHPCQNNQGYCYNGKCPIMTNQCIDLWG-P
----GVNVSPDICFTLNQYSQGCGFCRME---NGTKIPCAAKDKMCGKLICEK---ENS-
-------TCTCFPT---TDDP-DDGMVEPGTKCEDGMVC-SN-RQ-CVDVQTAY------
---
>Pseudonaja_textilis_XP_026570730
--------------------IILESGNVNDYEVVYPQKVPALPKGGVQNPQPETKYEDTM
QYEFQVNGEPVVLHLERNKELFSEDYTEIHYSSDDTEIITSPLVQDHCYYHGYIQNEANS
SAVISACDGLKGHFK-HQGETYFIEPLK-LSDSKFHAIYKDENVEEEKETPN-CGITQTT
SESDEPIKKISQLTNIS-EQERYLKVKKYIELYVV-VDNK-----MYKNYDSNRHAIKRK
VYETINLLNMMYRPLNFLIALIGLEIWSNRDKINIEPEVAVTLKSFGKWRETV-LL--PR
KRNDNAQLLTY-IEFSGTTVGLAYV-GSICSPEESVAVMEVYSRRTNIMASGMAHELGHN
LGITHDHASCN-CNAELCIMSAIISFEPLSEFSSCSIQEHQRYLLRERPRCILNRPLSTD
IVTPPVCGNYLVEVGEECDCGFPMDCQSACCNATTCKLQHEAQCDSEECCEKCKLKKAGA
ECRAAKDDCDLPEICTGQSAECPMDSFQRNGHPCQNNQGYCYNGKCPIMTNQCIDLWG-P
----GVNVSPDICFTLNQYSQGCGFCRME---NGTKIPCAAKDKMCGKLICEK---ENS-
-------TCTCFPT---TDDP-DDGMVEPGTKCEDGMVC-SN-RQ-CVDVQTAY------
---
>Pseudonaja_textilis_XP_026570652
--------------------IILESGNVNDYEVVYPQKVPALPKGGVQNPQPETKYEDTM
QYEFQVNGEPVVLHLERNKELFSEDYTEIHYSSDDTEIITSPLVQDHCYYHGYIQNEANS
SAVISACDGLKGHFK-HQGETYFIEPLK-LSDSKFHAIYKDENVEEEKETPN-CGITQTT
SESDEPIKKISQLTNIS-EQERYLKVKKYIELYVV-VDNK-----MYKNYDSNRHAIKRK
VYETINLLNMMYRPLNFLIALIGLEIWSNRDKINIEPEVAVTLKSFGKWRETV-LL--PR
KRNDNAQLLTY-IEFSGTTVGLAYV-GSICSPEESVAVMEVYSRRTNIMASGMAHELGHN
LGITHDHASCN-CNAELCIMSAIISFEPLSEFSSCSIQEHQRYLLRERPQCILNRPLSTD
IVTPPVCGNYLVEVGEECDCGFPMDCQSACCNATTCKLQHEAQCDSEECCEKCKLKKAGA
ECRAAKDDCDLPEICTGQSAECPMDSFQRNGHPCQNNQGYCYNGKCPIMTNQCIDLWG-P
----GVNVSPDICFTLNQYSQGCGFCRME---NGTKIPCAAKDKMCGKLICEK---ENS-
-------TCTCFPT---TDDP-DDGMVEPGTKCEDGMVC-SN-RQ-CVDVQTAY------
---
>Pseudonaja_textilis_XP_026570654
--------------------IILESGNVNDYEVVYPQKVPALPKGGVQNPQPETKYEDTM
QYEFQVNGEPVVLHLERNKELFSEDYTEIHYSSDDTEIITSPLVQDHCYYHGYIQNEANS
SAVISACDGLKGHFK-HQGETYFIEPLK-LSDSKFHAIYKDENVEEEKETPN-CGITQTT
SESDEPIKKISQLTNIS-EQERYLKVKKYIELYVV-VDNK-----MYKNYDSNRHAIKRK
VYETINLLNMMYRPLNFLIALIGLEIWSNRDKINIEPEVAVTLKSFGKWRETV-LL--PR
KRNDNAQLLTY-IEFSGTTVGLAYV-GSICSPEESVAVIQVYSRRTNIMASGMAHELGHN
LGITHDHASCN-CNAELCIMSAIISFEPLSEFSSCSIQEHQRYLLRERPQCILNRPLSTD
IVTPPVCGNYLVEVGEECDCGFPMDCQSACCNATTCKLQHEAQCDSEECCEKCKLKKAGA
ECRAAKDDCDLPEICTGQSAECPMDSFQRNGHPCQNNQGYCYNGKCPIMTNQCIDLWG-P
----GVNVSPDICFTLNQYSQGCGFCRME---NGTKIPCAAKDKMCGKLICEK---ENS-
-------TCTCFPT---TDDP-DDGMVEPGTKCEDGMVC-SN-RQ-CVDVQTAY------
---
>Pseudonaja_textilis_XP_026570651
--------------------IILESGNVNDYEVVYPQKVPALPKGGVQNPQPETKYEDTM
QYEFQVNGEPVVLHLERNKELFSEDYTEIHYSSDDTEIITSPLVQDHCYYHGYIQNEANS
SAVISACDGLKGHFK-HQGETYFIEPLK-LSDSKFHAIYKDENVEEEKETPN-CGITQTT
SESDEPIKKISQLTNIS-EQERYLKVKKYIELYVV-VDNK-----MYKNYDSNRHAIKRK
VYETINLLNMMYRPLNFLIALIGLEIWSNRDKINIEPEVAVTLKSFGKWRETV-LL--PR
KRNDNAQLLTY-IEFSGTTVGLAYV-GSICSPEESVAVIQVYSRRTNIMASGMAHELGHN
LGITHDHASCN-CNAELCIMSAIISFEPLSEFSSCSIQEHQRYLLRERPQCILNRPLSTD
IVTPPVCGNYLVEVGEECDCGFPQDCQSACCNATTCKLQHEAQCDSEECCEKCKLKKAGA
ECRAAKDDCDLPEICTGQSAECPMDSFQRNGHPCQNNQGYCYNGKCPIMTNQCIDLWG-P
----GVNVSPDICFTLNQYSQGCGFCRME---NGTKIPCAAKDKMCGKLICEK---ENS-
-------TCTCFPT---TDDP-DDGMVEPGTKCEDGMVC-SN-RQ-CVDVQTAY------
---
>Oxyuranus_microlepidotus_B5KFV6
--------------------IILESGNVNDYEVVYPQKVPALPKGGVQNPQPETKYEDTM
QYEFQVNGEPVVLHLERNKELFSEDYTEIHYSSDDTEIITSPPVQNHCYYHGYIQNEANS
SAVISACDGLKGHFK-YQGETYFIEPLK-LSDSKSHAIYKDENVEEEEETPN-CGITQTT
SESDEPIEKISRLTNTP-EQERYLQVKKYIELYVV-VDNK-----MYRNYDSNRHAIKRK
VYETINLLNMMYRPLNFLIALIGLEIWSNRDRINIEPEVAVTLKSFGKWRETD-LL--PP
KRNDNAQLLTQ-MEFNGTTVGLAYV-GSICSPEESVAVMEVYSRRTNIMASGMAHELGHN
LGITHDNPSCN-CNARLCIMSAIISFEPLSEFSSCSIQEHQRYLLRDRPQCILNRPLSTD
IVTPPVCGNYLVEVGEECDCGFPVDCQSACCNATTCKLQHEAQCDSEECCEKCKLKKAGA
ECRAAKDDCDLPEICTGQSAECPMDSFQRNGHPCQNNQGYCYNGKCPIMTNQCIDLWG-P
----GVNVSPDICFTLNQYSQGCGFCRME---NGTKIPCAAKDKMCGKLVCEK---GNS-
-------TCTCFPT---TDDP-DYGMVEPGTKCGDGMVC-SN-RQ-CVDVKTAY------
---
>Oxyuranus_scutellatus_B5KFV5
--------------------IILESGNVNDYEVVYPQKVPALPKGGVQNPQPETKYEDTM
QYEFQVNGEPVVLHLERNKELFSEDYTEIHYSSDDTEIITSPPVQDHCYYHGYIQNEANS
SAVISACDGLKGHFK-YQGETYFIEPLK-LSDSKSHAIYKDENVEEEEETPN-CGITQTT
SESDEPIEKISRLTNTP-EQERYLQVKKYIELYVV-VDNK-----MYRNYDSNRHAIKRK
VYETINLLNMMYRPLNFLIALIGLEIWSNRDKINIEPEVAITLKSFGKWRETV-LL--PP
KRNDNAQLLTG-IEFNGTTVGLAYV-GSICSPEESVAVIEVYSRRTNIMASGMAHELGHN
LGITHDNASCN-CNARLCIMSAIISFEPLSEFSSCSIQEHQRYLLRDRPQCILNRPLSTD
IITPPVCGNYLVEVGEECDCGFPVDCQSACCNATTCKLQHEAQCDSEECCEKCKLKKAGA
ECRAAKDDCDLPEICTGQSAECPMDSFQRNGHPCQNNQGYCYNGKCPIMTNQCIDLWG-P
----GVNVSPDICFTLNQYSQGCGFCRME---NGTKIPCAAKDKMCGKLVCEK---GNS-
-------TCTCFPT---TDDP-DYGMVEPGTKCGDGMVC-SN-RQ-CVDVKTAY------
---
>Drysdalia_coronoides_F8RKW1
--------------------IILESGNVNDYEVVYPQKVPALPKGGVQNPQPETKYEDTM
QYEFHVNGEPVVLHLERNKGLFSEDYTETHYAPDGREITTSPPVQDHCYYHGYIQNEADS
SAAISACDGLKGHFK-HRGETYFIEPLK-LSNSESHAIYKDEHVEKEDEIPKICGVTQTT
SESDEPIEKISQLTNTP-EQDRYLQVKKYIELYVV-VDNR-----MYRNYNSNRDAINER
VYEMVNTLNVMYRPLNFFIALIGLEIWSNQDEINIEPEVAVTLRSFGEWRNTT-LL--PR
KRNDNAQLLTG-IDFNGATVGLAYV-GTLCSPTQSVAVIQDHSKRTSMVASTMAHELGHN
LGINHDSASCN-CNAGPCIMSATISNQPFSKFSSCSVQEHQRYLLRVRPQCILNKPLSTD
IVTPPVCGNYFVERGEECDCGSPQDCQSACCNATTCKPQHEAQCDSGECCEKCKFKKAGA
ECRAAKDDCDLPESCTGQSAKCPTDSFQRNGHPCQNNEGYCYNGKCPIMTNQCIALGG-P
----GVNVSPDECFTLKQNVPECGFCRIE---NGRKIPCAEKDKMCGKLLCEK---GNA-
-------TCICFPT---THDP-DYGMVEPGTKCGDGKVC-IN-RQ-CVDVQTAY------
---
>Drysdalia_coronoides_F8RKW0
--------------------IILESGNVNDYEVVYPQKVPALPKGGVQNPQPETKYEDTM
QYEFHVNGEPVVLHLERNKGLFSEDYTETHYAPDGREITTSPPVQDHCYYHGYIQNEADS
SAAISACDGLKGHFK-HRGETYFIEPLK-LSNSESHAIYKDEHVEKEDEIPKICGVTQTT
SESDETIEKISQLTNTP-EQDRYLQVKKYIELYVV-VDNR-----MYRNYNSNRDAINER
VYEMVNTLNVMYRPLNFFIALIGLEIWSNQDEINIEPEVAVTLRSFGEWRNTT-LL--PR
KRNDNAQLLTG-IDFNGATVGLAYV-GTLCRPTQSVAVIQDHSKRTSMVASTMAHELGHN
LGINHDSASCN-CNAGPCIMSATISNQPLSEFSSCSVQEHQRYLLRVRPQCILNKPLRKD
IVTPPVCGNYFVERGEECDCGSPQDCQSACCNATTCKLQHEAQCDSGECCEQCKFKKAGA
ECRAAKDDCDLPESCTGQSAKCPTDSFQRNGHPCQNNQGYCYNGKCLIMTNQCIALKG-P
----GVNVSPDECFTLKQNDPECGFCRIE---NGTKIPCAEKDKMCGKLLCQE---GNA-
-------TCICFPT---TDDP-DYGMVEPGTKCGDGKVC-IN-RQ-CVDVQTAY------
---
>Drysdalia_coronoides_F8RKV9
--------------------IILESGNVNDYEVVYPQKVPALPKGGVQNPQPETKYEDTM
QYEFHVNGEPVVLHLERNKGLFSEDYTETHYAPDGREITTSPPVQDHCYYHGYIQNEADS
SAAISACDGLKGHFK-HRGETYFIEPLK-LSNSESHAIYKDEHVEKEDEIPKICGVTQTT
SESDEPIEKISQLTNTP-EQDRYLQVKKYIELYVV-VDNR-----MYRNYNSNRDAINER
VYEMVNTLNVMYRPLNFFIALIGLEIWSNQDEINIEPEVAVTLRSFGEWRNTT-LL--PR
KRNDNAQLLTG-IDFNGATVGLAYV-GTLCRPTQSVAVIQDHSKRTSMVASTMAHELGHN
LGINHDSASCN-CNAGPCIMSATISNQPLSEFSSCSVQEHQRYLLRVRPQCILNKPLSTD
IVTPPVCGNYFVERGEECDCGSPQDCQDACCNAATCKLQHD--CDSGECCEQCKFKKAGA
ECRAAKDDCDLPESCTGQSAECPTDSFQRNGHPCQNNQGYCYNGKCPIMTNQCIALKG-P
----GVNVSPDECFTLKQNDPECGFCRIE---NGTKIPCAEKDKMCGKLLCQE---GNA-
-------TCICFPT---TDDP-DYGMVEPGTKCGDGKVC-IN-RQ-CVDVQTAY------
---
>Tropidechis_carinatus_B5KFV1
--------------------IILESGNVNDYEVVYPQKVP-----GVQNPQPETKYEDTM
QYEFHVNGEPVVLHLERNKGLFSEDYTETHYAPDGREITTSPPVQDHCYYHGYIQNEADS
SAVISACDGLKGHFK-HRGETYFIEPLK-LSDSESHAIYKDENVEKEDEIPKICGVTQTT
SESDEPIEKISQLTNTP-EQDRYLQVKKYIEFYVV-VDNK-----MYRNYNSTKHAIKRK
VYEIVNHLNMMYRPLNFLIALIGLEIWSNQDKINIEPEVAVTLKSFGKWRETV-LL--PR
KRNDNAQLLTS-IEFSGTTVGLGYV-GTLCSPEESVAVIEVYSRRTSIMASEMAHELGHN
LGINHDSASCN-CNAGPCIMSAIISFEPLSEFSSCSIQEHQRYLLRDRPQCILNKPLSTD
IVTPPVCGNYLVEVGEECDCGSPVDCQSACCNATTCKLQHEAQCDSEECCEQCKFKKTGA
ECRAAKDDCDLPESCTGQSAECPTDSFQRNGHPCQNNQGYCYNGKCPIMTNQCTDLWG-P
----GVNVSPDECFTLKQNVPECGFCRIE---NGTKIPCAEKDKMCGKLLCEK---GNA-
-------TCICFPT---TDDP-DYGMVEPGTKCEDGKVC-IN-RQ-CVDVKTAY------
---
>Notechis_scutatus_B5KFV7
--------------------IILESGNVNDYEAVYPKKVP-----GVQNPQPETKYEDTM
QYEFQVNGEPVVLQLERNKGLFSEDYTETHYAPDGREITTSPPIQDHCYYHGYIQNEADS
SAVISACDGLKGHFM-HRGETYFIEPLK-LSDSESHAIYKDENVEKEDEIPKICGVTHTT
SESDEPIEKISQLTNTP-EQDRYLQVKKYIEFYVV-VDNK-----MYRNYNSTKHAIKRK
VYEIVNHLNMMYRPLNFLIALIGLEIWSNRDKINIEPDVDVTLKSFGKWRETV-LL--PR
KRNDNAQLLTG-IEFSGTTVGLGYV-GTLCSPEESVAVIEVYSRRTSIMASEMAHELGHN
LGINHDSASCN-CNAGPCIMSAIISFEPLSEFSSCSVQEHQRYLLRDRPQCILNKPLSTD
IVTPPVCGNYLVEVGEECDCGSPVDCQSACCNATTCKLQHEAQCDSEECCEQCKFKKAGA
ECRAAKDDCDLPESCTGQSAECPMDSFQRNGHPCQNNQGYCYNGKCPIMTNQCIALKG-P
----GVNVSPDECFTLKQNVPDCGFCRIE---NGRKIPCAEKDKMCGKLLCEK---GNA-
-------TCICFPT---TDDP-DYGMVEPGTKCEDGKVC-IN-RQ-CVDVKTAY------
---
>Bungarus_fasciatus_A8QL48
--------------------IILESGNVNDYEVVYPQKVPSLPKGGVQNPQPETKYEDTM
QYEFHVNGEPVVPHLEKNKGLFSEDYTETHYASDGREITTSPSVQDHCYYYGYIQNEADS
SAAISACDGLKGHFK-HQGETYFIEPLK-LSNSEAHAIYKDENVEEEDETPKICGLTQTT
WESDEPFKNTSLLIYTP-EQNRYLQAKKYIEFYVA-VDNR-----MYRHYKRNKTVIKRR
VYELVNILNTIFRRLNFYIALIGLEIWSKRDKVNVQSDVKVTLKSFGKWREKK-VA--AT
QKEYNAQLLTR-IDFNGNTVGLAAL-GALCSVKYSVAVIQDYSKRTSMVASTMAHEMGHN
LGINHDRASCTSCGSNKCIMS-TKRTKPAYRFSSCSVREHRRYLLRDRPQCILNKPLITD
IVAPAICGNYFVEVGEECDCGSPRDCQSACCNAATCKLKHGAQCDSGECCRKCKFKKAGA
KCRAVKDDCDLPERCTGRSAECPTDIFRRNGLPCQNNQGYCYNGKCPTLTNQCIAFMG-P
----NVKVSRDSCFTLNQRGKGCGYCRMQ---NGAKFPCAAKDIKCGKLFCKK---RNSK
-------ICNCLIS---PDDP-NYGMVEPGTKCGDGVVC-SN-RK-CVKLQRVY------
---
>Bungarus_multicinctus_A8QL49
--------------------IILESGNVNDYEVVYPQKVPLLPKGGVQNPQPKTKYEDTV
QYEFEVNGEPVVLHLERNKGLFSEDYTEAHYAPDGREITTRPPVQDHCYYHGYIQNEADS
SAAISACDGLKGHFK-HQGETYFIEPLK-LSDSEAHAIYKDENVEEENETPKICGLTETT
WESDEPIRNASLLIYTP-EQNRYLKVKKYIEFYVA-VDNR-----MYRHYKRNKPIIKRR
VYELVNILNTILRRLNFHIALIGLEIWSKRDKINVQSDVKATLKSFGKWREKK-LL--PR
KRNDNAQLLTR-IDFNGNTVGLAAL-GSLCSVKYSVAVIQDYSKRTSMVASTMAHEMGHN
LGINHDRASCTSCGSNKCIMA-TKRTKPASRFSSCSVREHQRYLLRDRPQCILNKPLITD
IVAPAICGNYFVEVGEECDCGSPRDCRSACCNAATCKLKHEAQCDSGECCGKCKFKKVGA
KCRAAKDDCDLPERCTGRSAECPTDIFRRNGLPCQNKQGYCYNGKCPTLTNQCIALMG-P
----NVKVSRDSCFTLNQRGKGCGYCRMQ---NGAKIPCAAKDIKCGKLFCKK---RNSG
-------VCNCLIL---PDDP-NYGMVETGTKCGDGMVC-SD-RK-CVKLQTVY------
---
>Dendroaspis_jamesoni_kaimosae_GHPB01000045
--------------------IILESGNVNDYEKVYPQKVPGLPKGGVQNPQIKTKYEDTM
QYEFQVNGEPVVLHLERNKGLFSEDYTETHYAPDGREITTSPPVQDHCYYHGHIQNEADS
SAVISACDGLKGHFK-HQGETYFIEPLK-LSDSEAHAIYKDENVEKEDETPKICGVTQTT
WESDEPIEKSSQLTNTP-EQDRYLRSKKYIEFYVV-VDNV-----MYRKYTGNLRAITRR
VYEMVNTLNTMFRRLNFHIALIGLEIWSKEDEINVQSDVWVTLDLFGEWREKK-LL--PR
KRNDNAQLLTG-IDFNGDTVGLGYI-GSLCSLKNSVAVVQDHSKRTSMVASTMAHEMGHN
LGMNHDSASCT-CGSNKCIMS-TRHTEPAYQFSSCSVQEHQRYLLKYRPQCILNKPLSTD
IVAPPVCGNYFVEVGEECDCGSPQDCQSACCNAATCKLQHKAQCDSGECCEKCKFKGAGA
KCRAAKDDCDFPEVCTGRSAECPTDSFQRNGHPCQNNQGYCYNGKCPIMTNQCIALWG-Q
----GVKVSSPLCFTLNQNGLSCGLCRKE---NGRKILCAAKDVMCGRLFCKK---KNSM
-------MCSCPVS---SRDP-NYGMVEPGTKCGDGMVC-SN-RQ-CVKVQTAY------
---
>Naja_mossambica_Q10749
--------------------IILESGNVNDYEVVYPQKVPALSKGGVQNPQPETKYEDTM
QYEFHVNGEPVVLHLERNKGLFSEDYTETHYAPDGREITTSSPVQDHCYYHGYIQNEADS
SAVISACDGLKGHFK-HQGETYFIEPLE-LSDSEAHAIYKDENVEEEEEIPKICGVTQTT
WESDEPIEKSSQLTNTP-EQDRYLQAKKYIEFYVV-VDNV-----MYRKYTGKLHVITRR
VYEMVNALNTMYRRLNFHIALIGLEIWSNGNEINVQSDVQATLDLFGEWRENK-LL--PR
KRNDNAQLLTS-TEFNGTTTGLGYI-GSLCSPKKSVAVVQDHSKSTSMVAITMAHQMGHN
LGMNDDRASCT-CGSNKCIMS-TKYYESLSEFSSCSVQEHREYLLRDRPQCILNKPSRKA
IVTPPVCGNYFVERGEECDCGSPEDCQNTCCDAATCKLQHEAQCDSGECCEKCKFKGAGA
ECRAAKNDCDFPELCTGRSAKCPKDSFQRNGHPCQNNQGYCYNGTCPTLTNQCATLWG-P
----GAKMSPGLCFMLNWNARSCGLCRKE---NGRKILCAAKDVKCGRLFCKK---KNSM
-------ICHCPPP---SKDP-NYGMVAPGTKCGVKKVC-RN-RQ-CVKV----------
---
>Aspidelaps_scutatus_intermedius_GHOC01000032
--------------------IILESGNVNDYEVVYPQKVPALPKGGVQNPQPETKYEDSM
QYEFQVNGEPVVLHLERNKGLFSEDYTETHYAHDGREITTSPPVQDHCYYHGYIQNEADS
SAVISACDGLKGHFK-HQGETYFIEPLK-ISDSVENQINLSENVEKEDETSKICGVTQTT
WESDESTEKTSQLTNTP-EQNRYLQVKKYLEFFVV-VDNV-----MYMNYQRDQPAIKKR
VYEMVNTMNTVYRHLNFYIALIGLEIWSNGNEIDVQSNVEVTLDLFGKWREKK-LL--PR
KWNDNAQLLTG-TDFSGNTVGLAHI-GSLCNPRTSVAVVQDYSKRTSMVAITMAHEMGHN
LGINHDSASCT-CGSNKCVMS-TKRDEPVYQFSSCSVREHQKYLLKDKPQCILNKPLNTD
IVSPPICGNYFVEQGEECDCGTPADCQSACCNATTCKLQHKAQCDSEECCENCKFKKAGA
ECREAKDDCDVPELCTGQSAECPMDSFQRNGLPCQNNQGYCYKGKCPIMTNQCIALLG-P
----GVKVSRDSCFTLNQGTKNCGLCRIE---NGAKIPCAAKDIKCGRLYCKK---GNSM
-------ICNCPLL---PSDP-NYGMVEPGTKCGDGKVC-SN-RQ-CVDVQTAY------
---
>Naja_atra_D3TTC2
--------------------IILESGNVNDYEVVYPQKVPALLKGGVQNPQPETKYEDTM
RYEFQVNGEPVVLHLERNKGLFSEDYTETHYAPDGREITTSPPVQDHCYYHGYIQNEADS
SAVISACDGLKGHFE-HQGETYFIEPLK-ISNSEAHAIYKDENVENEDETPEICGVTETT
WESDESIEKTSQLTNTP-EQDRYLQAKKYIEFYVV-VDNI-----MYRHYKRDQPVIKRK
VYEMINTMNMIYRRLNFHIALIGLEIWSNINEINVQSDVRATLNLFGEWREKK-LL--PR
KRNDNAQLLTG-IDFNGTPVGLAYI-GSICNPKTSAAVVQDYSSRTRMVAITMAHEMGHN
LGMNHDRGFCT-CGFNKCVMS-TRRTKPAYQFSSCSVREHQRYLLRDRPQCILNKPLSTD
IVSPPICGNYFVEVGEECDCGSPADCQSACCNATTCKLQHEAQCDSEECCEKCKFKGARA
ECRAAKDDCDLPELCTGQSAECPTDVFQRNGLPCQNNQGYCYNGKCPIMTNQCIALRG-P
----GVKVSRDSCFTLNQRTRGCGLCRME---YGRKIPCAAKDVKCGRLFCKR---RNSM
-------ICNCSIS---PRDP-NYGMVEPGTKCGDGMVC-SN-RQ-CVDVKTAY------
---
>Naja_kaouthia_Q9PVK7
--------------------IILESGNVNDYEVVYPQKVPALLKGGVQNPQPETKYEDTM
QYEFQVNGEPVVLHLERNKGLFSEDYTETHYAPDGREITTSPPVQDHCYYHGYFQNEADS
SAVISACDGLKGHFK-LQGEIYFIEPLK-ISDSEAHAIYKDENVEEEDETPKICGVTDTT
WESDEPIKKTSLLTNTP-EQDRYLQAEKYIEFYMV-VDNI-----MYRHYKRNQLVIKRK
VYEMINTMNMIYRRLNFHIALIGLEIWSNINEINVQSDVKATLDLFGEWREKK-LL--PR
KRNDNAQLLTG-IDFNGTPVGLAYI-GSICNPKTSAAVVQDYSKSTRMVAITMAHEMGHN
LGMNHDKGFCT-CGFNKCVMS-TRRTKPAYQFSSCSVREHQRYLLRDRPQCILNKPLSTD
IVSPPICGNYFVEVGEECDCGSPADCQSACCNATTCKLQHEAQCDSEECCEKCKFKGAGA
ECRAAKDDCDLPELCTGQSAECPTDVFQRNGLPCQNN-GYCYNGKCPIMTNQCIALRG-P
----GVKVSRDSCFTLNQRTRGCGLCRME---YGRKIPCAAKDVKCGRLFCKK---RNSM
-------ICNCSIS---PRDP-SYGMVEPGTKCGDGMVC-SN-RQ-CVDVKTAY------
---
>Philodryas_olfersii_C6JUN2
--------------------IILEFGNVNDYEVVYPQKVPVLPKGGLQNAEPESKYEDTI
QYEFQVNGEPVVLHLERNKGLFSEDYSETHYSPDGREITTTPPVQEHCYYHGYIQNDADS
TAVISACDGLKGHFK-HQGETYFIEPLKPFSNSEAHAVYKYDSLEKEDETHKTCGVTQTT
WESDEPIE-SPQLMVTP-EQLRYLNARKYIELFIV-VDNV-----MFRKYTGNLAAIRTR
VYEIVNSLNMIYRALNIHIALIGIEIWSIQDQINVQSAVNVTLDLFGAWRETV-LL--PR
RNHDNAQLLTG-INFDGQTVGFGYV-GGLCLRKQSAAIVQDHSKIASLVATTMAHEMGHN
LGINHDTASCT-CQPNTCIMSAILGFQPSYQFSSCSYQEHQRYLIRVLPQCILNRPLSTD
IVAPAVCGNYFVEVGEECDCGSPQDCRSACCNPTTCQLRPGAQCEFGECCEQCRFRGPGA
VCRAANDECDLAELCTGQSAECPADQFQRNGQPCLNNQGYCYNGKCPSMINQCIDLLG-P
----GATVSPDVCFQHNRGGIDYSYCRKE---NGVNIPCEPQDVKCGRLYCMPGPTGNRI
-------ECNYRFS---VNDP-DYGMVDHGTKCGDGRVC-SN-RQ-CVDVRTAY------
---
>Borikenophis_portoricensis_A0A346CLT7
--------------------IILESGNVNEYEVVYPQKVPALPKGGLQNAEPKTKYEDTM
QYEFQVNGEPVVLHLERNTGLFSEDYSETHYSPDGREITTSPPVQEHCYYHGYIQNDADS
TAVISACNGLKGHFK-HQGETYFIEPLK-LSNSEAHAVYKYDSLEKEDETLKTCGVTETT
WESDEPIEKSPQLIVTP-EQITYLNARKYIELFIV-VDNV-----MFRKYTGNLTAIRTR
VYEIVNTLNMIYRALNIHVALIGLEIWSNQDKINVQSAVDVTLDLFGNWRETD-LQ--TR
RSHDNAQLLTG-INFNGQTVGFGYI-GGLCQPKHSSAIVQDHSKTAGLVASTMAHEMGHN
LGMNHDTTSCT-CQPNSCIMAATLGFQPSYQFSSCSHEEHRRYLIRDLPQCILNRPLSTD
IIAPAVCGNYFVEVGEECDCGSPQDCQSACCNAATCRLQPGAQCEFGECCEQCRFRGAGV
ECRGAKDDCDFVELCTGQSAECPADQFQRDGQPCQNNQGYCYNGKCPIMTNQCIDLLG-P
----GATVSPDVCFQHNRQGTDFSYCRRE---NGINIPCEPQDVKCGRLYCTPGSSGNMI
-------QCNYRFS---VNDP-DYGLVDHGTKCGDGRVC-RN-RQ-CVDVQTAY------
---
>Borikenophis_portoricensis_A0A346CLT1
--------------------IILESGNVNEYEVVYPQKVPALPKGGLQNAEPKTKYEDTM
QYEFQVNGEPVVLHLERNTGLFSEDYSETHYSPDGREITTSPPVQEHCYYHGYIQNDADS
TAVISACNGLKGHFK-HQGETYFIEPLK-LSNSEAHAVYKYDSLEKEDETLKTCGVTETT
WESDEPIEKSPQLIVTP-EQITYLNARKYIELFIV-VDNV-----MFRKYTGNLTAIRTR
VYEIVNTLNMIYRALNIHVALIGLEIWSNQDKINVQSAVDVTLDLFGNWRETD-LQ--TR
RSHDNAQLLTG-INFNGQTVGFGYI-GGLCQPKHSSAIVQDHSKTAGLVASTMAHEMGHN
LGMNHDTTSCT-CQPNSCIMAATLGFQPSYQFSSCSHEEHRRYLIRDLPQCILNRPLSTD
IIAPAVCGNYFVEVGEECDCGSPQDCQSACCNAATCRLQPGAQCEFGECCEQCRFRGAGV
ECRGAKDDCDFVELCTGQSAECPADQFQRDGQPCQNNQGYCYNGKCPIMTNQCIDLLG-P
----GATVSPDVCFQHNRQGTDFSYCRRE---NGINIPCEPQDVKCGRLYCTPGSSGNMI
-------QCNYRFS---VNDP-DYGLVDHGTKCGDGRVC-RN-RQ-CVDVQTAY------
---
>Philodryas_chamissonis_A0A0B4SX85
--------------------IKLESGNVNDYEVVYPQKVPVLPKGGLQTAEPETEYEDAM
QFEFQVNGEPVVLHLERNKGLFSEDYSETHYSPDGREITTTPPVENHCYYHGHIQNEADS
TAVISACDGLKGHFK-HQGETYFIEPLK-LSNSEAHAVYKYDSLEKEDETHKTCGVTQTT
WELDEPIEKISQVSITPKEQNAYLNAKKYIEFFIA-VDNG-----MFRKYSSNLTAIRTR
VYEIVNTINTIYRALNIHVALIGLEIWSNQNQINVQSAANVTLDLFGEWRKTY-LL--PR
RRNDNAQLITS-IDFDGPTVGLGYV-GTLCRLKHSSAIVQDHSDLTSLMASTMAHELGHN
LGINHDTNGCH-CSSNACVMSPTISNVPYYQFSSCSIQEHRRYLTRAQPQCILNKPLSTD
IVAPPVCGNYFVEVGEECDCGSPQDCQSACCNATTCQLRPEAQCEFGECCEQCSFRAAGT
ECRASKHDCDLAENCNGQSAECPTDRFQRDGHPCQNNQGYCYNGKCPTLESQCIALMG-A
----GNIVGPDECFENNMAGNDYGYCRRR---NGVNIPCEAQDIKCGRLFCTQ---GNTM
-------SCIIRYY---PNDP-DNGMVEHGTKCGDGKVC-RH-GQ-CVDVQTAY------
---
>Philodryas_olfersii_C6JUN3
--------------------IILESGNVNDYEVVYPQKVPVLPKGGLQNAEPETEYEDTM
QYEFQVNGEPVVLHLERNKGLFSEDYSETHYSPDGSEITTTPPVGDHCYYHGHIKNEADS
TAVISACDGLKGHFK-HQGETYFIEPLK-LSNSEAHAVYKYDSLEKEGETHKTCGVTQTT
WKLDEPIEK----SITPEEQNAYLDAPKYIEFFIV-VDNG-----MFRKYSSDLTAIRTR
VYETVNIVNTIYRAMDIHVALIGLEIWSNRDKITVQTAANVTLDLFGTWRETD-LL--QR
RRNDNAQLITS-IDFNGPTVGLGYV-GTFCRPKHSSAIVQDHSALTSLMASTMAHEMGHN
LGINHDTNACH-CSSNACVMSPTISSVPYYQFSSCSIQEHRSYLTRAQPQCILNKPLSTD
IVAPPVCGNYFVEVGEECDCGSPQDCQSTCCNAATCKLQPGSQCDSGECCEQCKFKKART
ECRAAKDDCDSAEHCTGRSAECPTDQFQQNGHPCQNNQGYCYNGKCPTLASQCIALFG-P
----DKDVAPDVCFENNRKGNEYAYCRRE---NGLKIPCEPQDIKCGRLFCTP---RNTL
-------SCTVRYL---RSDP-DNGMVEPGTKCGDGRVC-SN-RQ-CVDVQTAY------
---
>Philodryas_olfersii_C6JUN4
--------------------IILESGNVNDYEVVYPQKTPIWLRGGLQNAEPETEYEDTM
QYEFQVNGEPVVLHLERNKGLFSEDYSETHYSPDGSEITTTPPVWDHCYYHGHIKNEADS
TAVISACDGLKGHFK-HQGETYFIEPLK-LSNSEAHAVYKYDSLEKEGETHKTCGVTQTT
WKLDEPIEK----SITPEEQNAYLDAPKYIEFFIV-VDNG-----MFRKYSSDLTAIRTR
VYETVNIVNTIYRAMDIHVALIGLEIWSNRDKITVQTAANVTLDLFGTWRETD-LL--QR
RRNDNAQLITS-IDFNGPTVGLGYV-GTFCRPKHSSAIVQDHSALTSLMASTMAHEMGHN
LGINHDTNACH-CSSNACVMSPTISSVPYYQFSSCSIQEHRSYLTRAQPQCILNKPLSTD
IVAPPVCGNYFVEVGEECDCGSPQDCQSTCCNAATCKLQPGSQCDSGECCEQCKFKKART
ECRAAKDDCDSAEHCTGRSAECPTDQFQQNGHPCQNNQGYCYNGKCPTLASQCIALFG-P
----DKDVAPDVCFENNRKGNEYAYCRRE---NGLKIPCEPQDIKCGRLFCTP---RNTL
-------SCTVRYL---RSDP-DNGMVEPGTKCGDGRVC-SN-RQ-CVDVQTAY------
---
>Borikenophis_portoricensis_A0A346CLV1
--------------------IILESGNVNEYEVVYPQKVPALPKGGLQNAEPETEYEDTM
QYEFQVNGEPVVLHLERNKGLFSEDYSETHYSPDGREITTSPPVQDHCYYHGHIQNEADS
TAVISACNGLKGHFK-HQGETYFIEPLK-LSNSEAHAVYKYESLEKEDNTPKICGVTWTT
WKLDEPIKKISQLAVTPEQQDTYLNAKKYIEFYLV-VDNG-----MFRKYSRNFTVIRTR
VYEIVNTINTIYKALNIHVALIGLEFWSSRDKINVQSAANVTLDLFGAWRQTD-LL--LR
RSHDNAQLLTS-TDFDGPTVGLGYV-GTLCRPKHSSAIIQDHSDLTSLMASTMAHELGHN
LGINHDTNSCH-CSSNACVMSPTIGNVPYYQFSSCSIQAYRRYLIRDLPQCILNIPLSTD
IIAPAVCGNYFVEVGEECDCGSPQDCQSNCCNATTCKLQPGAQCDSGECCEKCRFKKARA
ECRAAKDDCDLAERCTGRSAECPMDQFQRNGQPCQNNQSYCYNGKCPTLAKQCIALFG-P
----DKKVAPDICFETNQRGNEYAYCRRE---NGLKSPCDPQDIKCGRLFCTP---KNKL
-------SCTVRYI---RSDP-DNGMVEPGTKCGDGRVC-SN-RQ-CVDVQTAY------
---
>Borikenophis_portoricensis_A0A346CLT9
--------------------IILESGNVNEYEVVYPQKVPALPKGGLQNAEPETKYEDTM
QYEFQVNGEPVVLHLERNKGLFSEDYSEIHYSADGREITTSPPVQDHCYYHGHIQNEADS
TAVISACDGLKGHFK-HQRETYFIEPLK-LSNSEAHAVYKYDSLEKEDDTRKICGVTQTT
WDIDEPIEKISQVSITPEEQNTYLNSKKYIEFYLV-VDNG-----MFRKYSSNLTAIRTR
VFEIVNTINTIYRALNIHVALIGLEFWSSQDKINVQSAANVTLDLFGAWRQTD-LL--LR
RSHDNAQLLTS-TDFDGSTVGLGYV-GTLCRPKHSSAIIQDHSDLTSLMASTMAHELGHN
LGINHDTNSCH-CSSNACVMSPTIGNVPYYQFSSCSIQAYRRYLIRDLPQCILNIPLSTD
IIAPAVCGNYFVEVGEECDCGSPQDCQSNCCNATTCKLQPGAQCDSGECCEKCRFKKARA
ECRAAKDDCDLAERCTGRSAECPMDQFQRNGQPCQNNQSYCYNGKCPTLAKQCIALFG-P
----DKKVAPDICFETNQRGNEYAYCRRE---NGLKSPCDPQDIKCGRLFCTP---KNKL
-------SCTVRYI---RSDP-DNGMVEPGTKCGDGRVC-SN-RQ-CVDVQTAY------
---
>Borikenophis_portoricensis_A0A346CLU1
--------------------IILESGNVNEYEVVYPQKVPALPKGGLQNAESETKYEDTM
QYEFQVNGEPVVLHLERNKGLFSKDYSETHYSPDGREITTSPPVEDHCYYHGHIQNEADS
TAVISACDGLKGHFK-HQRQTYFIEPLK-LSNSEAHAVYKYDSLEKEDDTPKICGVTQTT
WDIDEPIEKISQVSITPEEQDTYLNAKKYIEFYLV-VDNG-----MFKKYSSNCTVIKTR
VYEIVNIVNKIYRALNIHVALIGLEIWSDKDKINVQSAANVTLDLFGNWRETD-LL--KN
RSHDNAQLLTS-IDFDGPTVGIAYK-RSLCQPKHSSAIVQDHSKRTSLMASTIAHELGHN
LGINHDTIFCH-CSTNACVMSPTISDVPLCQFSNCSIQEHRRYLIRKRPQCILNKPLSTD
IVAPAVCGNYFVEVGEECDCGSPQDCQSACCNATTCRLRRGAQCEFGECCEQCTFKGAET
ECRASKHDCDLAENCTGQSAECPTDRLQRDGHPCQNNQGYCYNGRCPTLASQCIALMG-T
----GNIVGPDECFENNMSKNIFSYCRRE---NGVNIPCGPEDVKCGRLYCTA---ENEM
-------SCKMRYF---SNDP-VNGMVEPGTKCGDGRVC-SN-GQ-CVDVRTAY------
---
>Borikenophis_portoricensis_A0A346CLU2
--------------------IILESGNVNEYEVVYPQKVPALPKGGLQNAEPETKYEDTM
QYEFQVNGEPVVLHLERNKGLFSEDYSEIHYSPDGREITTSPPVQDHCYYHGHIQNEADS
TAVISACDGLKGHFK-HQRETYFIEPLK-LSNSEAHAVYKYDSLEKEDDTRKICGVTQTT
WDIDEPIEKISQVSITPEEQDTYLNAKKYIEFYLV-VDNG-----MFRKYSSNLTAIRTR
VFEIVNIINMIYRALNIHVALIGLEFWSSQDKIHVQSAARETLDLFGNWTKTA-LL--PN
RSHDNAQLLTS-IDFDGPTIGLGYV-GTLCWSKYSSAIVQDHSDLTSLMASTMAHELGHN
LGINHDKISCN-CNSNACVMSPTIGDVPYYEFSSCSIQEHRRYLIRALPQCILNKPLSTD
IVAPAVCGNYFVEVGEECDCGSPRDCQSACCNATTCRLQHGAQCEFGECCEQCRFKGAET
ECRASKHDCDLAENCSGQSAECPTDRLQRDGHPCQNNQGYCYIGRCPTLASQCIALMG-T
----GNIVGPDECFENNMLGNDFGYCRRG---NGVNIPCGPEDVKCGRLYCTQ---GNTM
-------SCIIRYF---PNDP-DNGMVEHGTKCGDGRVC-SN-GE-CVDVQTAY------
---
>Borikenophis_portoricensis_A0A346CLS9
--------------------IILESGNVNEYEVVYPQKVPALPKGGLQNAEPETKYEDTM
QYEFQVNGEPVVLHLERNKGLFSEDYSETHYSPDGREITTSPPVQDHCYYHGHIQNEADS
TAVISACDGLKGHFK-HQRETYFIEPLK-LSNSEAHAVYKYDSLEKEDDTRKICGVTQTT
WDIDEPIEKISQVSITPEEQNTYLNSKKYIEFYLV-VDNG-----MFRKYSSNLTAIRTR
VFEIVNIINMIYRALNIHVALIGLEFWSSQDKIHVQSAAKETLDLFGNWTKTD-LL--LR
RSHDNAQLLTS-IDFDGPTIGLGYV-GTLCWLKYSSAIVQDHSDLTSLMASTMAHELGHN
LGINHDKISCN-CNSNACVMSPTIGDVPYYEFSSCSIQEHRRYLIRKRPQCILNKPLSTD
IVAPAVCGNYFVEVGEECDCGSPQDCQSACCNATTCRLRRGAQCEFGECCEQCTFKGAET
ECRASKHDCDLAENCSGQSAECPTDRLQRDGHPCQNNQGYCYNGRCPTLASQCIALMG-T
----GNIVGPDECFENNMLGNDFGYCRRG---NGVNIPCGPEDVKCGRLYCTA---ENEM
-------SCKMRYF---SNDP-VNGMVEPGTKCGDGRVC-SN-GQ-CVDVRTAY------
---
>Borikenophis_portoricensis_A0A346CLT0
--------------------IILESGNVNEYEVVYPQKVPALPKGGLQNAEPETKYEDTM
QYEFQVNGEPVVLHLERNKGLFSEDYSETHYSPDGREITTSPPVQDHCYYHGHIQNEADS
TAVISACDGLKGHFK-HQRETYFIEPLK-LSNSEAHAVYKYDSLEKEDDTRKICGVTQTT
WDIDEPIEKISQVSITPEEQNTYLNSKKYIEFYLV-VDNG-----MFRKYSSNLTAIRTR
VFEIVNTINTIYRALNIHVALIGLEFWSSQDKINVQSAANVTLDLFGAWRQTD-LL--LR
RSHDNAQLLTS-IDFDGPTIGLGYV-GTLCWLKYSSAIVQDHSKRTSLMASTMAHELGHN
LGINHDTNSCH-CTSNACVMSPTIGDVPLCQFSNCSIQEHRTYLISDRPQCILNKPLSTD
IVAPAVCGNYFVEVGEECDCGSPQDCQSACCNATTCRLRRGAQCEFGECCEQCTFKGAET
ECRASKHDCDLAENCSGQSAECPTDRLQRDGHPCQNNQGYCYNGRCPTLASQCIALMG-T
----GNIVGPDECFENNMSKNIFSYCRRE---NGVNIPCGPEDVKCGRLYCTA---ENEM
-------SCKMRYF---SNDP-VNGMVEPGTKCGDGRVC-SN-GQ-CVDVRTAY------
---
>Borikenophis_portoricensis_A0A346CLT5
--------------------IILESGNVNEYEVVYPQKVPALPKGGLQNAEPETKYEDTM
QYEFQVNGEPVVLHLERNKGLFSEDYSETHYSPDGREITTSPPVQDHCYYHGHIQNEADS
TAVISACDGLKGHFK-HQRETYFIEPLK-LSNSEAHAVYKYDSLEKEDDTRKICGVTQTT
WDIDEPIEKISQVSITPEEQDTYLNAKKYIEFYLV-VDNG-----MFRKYSSNLTAIRTR
VFEIVNIINMIYRALNIHVALIGLEFWSSQDKIHVQSAAKETLDLFGNWTKTD-LL--LR
RSHDNAQLLTS-IDFDGPTIGLGYV-GTLCWLKYSSAIVQDHSKRTSLMASTMAHELGHN
LGINHDTIFCH-CSTNACVMSPTISDVPLCQFSNCSIQEHRRYLIRKRPQCILNKPLSTD
IVAPAVCGNYFVEVGEECDCGSPQDCQSACCNATTCRLRRGAQCEFGECCEQCTFKGAET
ECRASKHDCDLAENCSGQSAECPTDRLQRDGHPCQNNQGYCYNGRCPTLASQCIALMG-T
----GNIVGPDECFENNMSKNIFSYCRRE---NGVNIPCGPEDVKCGRLYCTA---ENEM
-------SCKMRYF---SNDP-VNGMVEPGTKCGDGRVC-SN-GQ-CVDVRTAY------
---
>Ahaetulla_prasina_A0A346CM36
--------------------IILESGNVNDYEIVYPQKVPALPK-GVQNHEQETKYEDTM
QYEFQVNGEPVVLHLERNKGLFAEDYIETHYSPDGREITTNPLVQDHCYYHGYIQNDADS
TAVISACDGLKGQFK-YQRETYLIEPMK-LSDSEAHAVYKAENVEKEDETPKICGVTETT
WKSDDPIKKASQLVVNE-EQARYLMAPKYIELYMV-VDNV-----MYRKYTRNLPAIRTR
VYEIVNILNLIYRVLNIHVALIGLEIWSNKDKINVQSAVNVTLDLFGEWRETD-LL--PR
QRNDNAQLLTG-INFDGNTVGFGYV-GSLCMPKYSAAIVQDHSKAASLVASAMAHELGHN
LGIHHDTDSCN-CPAKACIMSATLSFEPSYQFTTCSYNEHQQYLIDNSPQCILNKPLSTD
IVAPAVCGNYFVEVGEECDCGSPRNCQSACCDAATCKLRSGSQCESGECCEQCRFKSAGA
ECRGARDDCDLAEHCTGQSAECPTDLFLTNGQPCQNNQGYCYNGRCPTLTKQCVAVFG-K
----NKKVAPDICFNQNLRGNSYGYCRQE---NGVNIPCQPQDVKCGRLYCTS---RSAG
-------NMIECKY---SYSP-N-GMVELGTKCGDGRVC-SN-GE-CVDMQTAY------
---
>Ahaetulla_prasina_A0A346CM41
--------------------LILESGNVNDYEVVYPQKVPALPK-GVQNHEQETKYEDTM
QYEFQVNGEPVVLHLERNKGLFAEDYIETHYSPDGREITTNPLVQDHCYYHGYIQNDADS
TAVISACDGLKGQFK-YQRETYLIEPMK-LSDSEAHAVYKAENVEKEDETPKICGVTETT
WKSDDPIKKASQLVVNE-EQARYLMAPKYIELYMV-VDNV-----MYRKYTRNLPAIRTR
VYEIVNILNLIYRVLNIHVALIGLEIWSNKDKINVQSAVNVTLDLFGEWRETD-LL--PR
QRNDNAQLLTG-INFDGNTVGFGYV-GSLCMPKYSAAIVQDHSKAASLVASAMAHELGHN
LGIHHDTDSCN-CPAKACIMSATLSFEPSYQFTTCSYNEHQQYLIDNSPQCILNKPLSTD
IVAPAVCGNYFVEVGEECDCGSPRNCQSACCDAATCKLRSGSQCESGECCEQCRFKSAGA
ECRGARDDCDLAEHCTGQSAECPTDLFLTNGQPCQNNQGYCYNGRCPTLTKQCVAVFG-K
----NKKVAPDICFNQNLRGNSYGYCRQE---NGVNIPCQPQDVKCGRLYCTS---RSAG
-------NMIECKY---SYSP-N-GMVELGTKCGDGRVC-SN-GE-CVDMQTAY------
---
>Ahaetulla_prasina_A0A346CLZ9
--------------------LILESGNVNDYEVVYPQKVPALPK-GVQNHEQETKYEDTM
QYEFQVNGEPVVLHLERNKGLFAGDYSETHYSPDGREITTNPPVQDHCYYHGYIQNDADS
TAAISACDGLKGYFK-YQRETYLIEPMK-LSNSDAHAVYKAENVEKEDETPKICGVTQTT
WESYEPIKKPSQLVLTD-KQARYLRAPKYIEFYVV-VDNL-----MYRKYSGNLSTIRTR
VFETVSIVNLIYRPLNIHVALIDLEIWSNKDKIKVQSASGITLALFGEWRETD-LL--PR
QRNDNAQLLTG-IDFDGQVVGLGYL-GTLCMPKHSAAIVQDHSKMTFSIASTMAHELGHN
LGINHDTASCN-CAANACVMSPSIASDPLDVFSSCSIQEYQTYLTNQSPQCILNKPLSTD
IVAPAVCGNYFVEVGEECDCGSPEDCQNACCNATTCKLRDGLQCESGECCEQCKFKSSGA
ECRASKHDCDMPELCTGQSAECPTDLFQTNGHPCENNQGYCYNGTCPTLTKQCIALAG-Q
----DKKAAPDICFNENLKGNSYGYCRQE---NGVNIPCQPQDVKCGRLFCTT---RSAG
-------KKIECKN---SNSP-K-RMVNPGTKCGDGKVC-SN-GE-CVDVETAY------
---
>Ahaetulla_prasina_A0A346CM03
--------------------IILESGNVNDYEVVYPQKITALPK-GVQNHEQETKYEDTM
QYEFQVNGEPVVLHLERNKGLFAGDYSETHYSPDGREITTNPPVQDHCYYHGYIQNDADS
TAAISACDGLKGYFK-YQRETYLIEPMK-LSNSEAHAVYKAENVEKEDETPKICGVTQTT
WKSDEPIKKPSQLVLTD-KQARYLRAPKYIEFYVV-VDNL-----MYKKYSGNLSTIRTR
VFETVNIVNLIYRPLNIHVALIDLEIWSNKDKIKVQSASDVTLALFGIWRETD-LL--PR
KRNDNAQLLTG-IDFDGPVVGLGYL-GTLCMPKHSAAIVQDHSKMTFSIASTMAHELGHN
LGIDHDTASCN-CSAKECVMSETLGFEPPYKFSNCSCEKHQSYLINKSPQCILNKPLNTD
IIAPAFCGNNFVEVGEECDCGFPEKCQSPCCNAITCKLRDGLQCESGECCEQCKFKSSGA
ECRASKHDCDMPELCTGQSAECPTDLFQTNGHPCENNQGYCYNGTCPTLTKQCIALAG-Q
----DKKAAPDICFNENLKGNSYGYCRQE---NGVNIPCQPQDVKCGRLFCTT---RSAG
-------KKIECKN---SNSP-K-RMVNPGTKCGDGKVC-SN-GE-CVDVQTAY------
---
>Ahaetulla_prasina_A0A346CM23
--------------------IILESGNVNDYEVVYPQKITALPK-GVQNHEQETKYEDTM
QYEFQVNGEPVVLHLERNKGLFAGDYSETHYSPDGREITTNPPVQDHCYYHGYIQNDADS
TAAISACDGLKGYFK-YQRETYLIEPMK-LSNSDAHAVYKAENVEKEDETPKICGVTQTT
WESYEPIKKPSQLVLTD-KQARYLRAPKYIEFYVV-VDNL-----MYRKYSGNLSTIRTR
VFETVSIVNLIYRPLNIHVALIDLEIWSNKDKIKVQSASGITLALFGKWRETD-LL--PR
KRNDNAQLLTG-IDFDGQVVGLGYL-GTLCMPKHSAAIVQDHSKMTFSIASTMAHELGHN
LGIDHDIASCN-CSAKECVMSATLGFEPPYKFSNCSREKHQSYLINKSPQCILNKPLNTD
IIAPAFCGNNFVEVGEECDCGFPEKCQSPCCNATTCKLRDGLQCEFGECCEQCKFKGAEA
ECRASKHDCDMPELCTGQSAECPIDLFQRNGHPCEKNQGYCYNGTCPTLTKQCIALAG-Q
----DKKAAPDICFNENQKGNSYAYCRQE---NGVNIPCQPKDVKCGRLFCTT---GSAG
-------KKIECKY---NKSP-K-GMVNPGIKCGDGKVC-SN-GE-CVDVETAY------
---
>Ahaetulla_prasina_A0A346CM12
--------------------LILESGNVNDYEVVYPQKVPALPK-GVQNHEQETKYEDTM
QYEFQVNGEPVVLHLERNKGLFAGDYSETHYSPDGREITTNPPVQDHCYYHGYIQNDADS
TAAISACDGLKGYFK-YQRETYLIEPMK-LSNSDAHAVYKAENVEKEDETPKICGVTQTT
WESYEPIKKPSQLVLTD-KQARYLRAPKYIEFYVV-VDNL-----MYKKYSGNLSTIRTR
VFETVNIVNLIYRPLNIHVALIDLEIWSNKDKIKVQSASDVTLALFGIWRETD-LL--PR
KRNDNAQLLTG-IDFDGPVVGLGYL-GTLCMPKHSAAIVQDHSKMTFSIASTMAHELGHN
LGIDHDTASCN-CSAKECVMSETLGFEPPYKFSNCSCEKHQSYLINKSPQCILNKPLNTD
IIAPAFCGNNFVEVGEECDCGFPEKCQSPCCNATTCKLRDGLQCEFGECCEQCKFKGAEA
ECRASKHDCDMPELCTGQSAECPIDLFQRNGHPCEKNQGYCYNGTCPTLTKQCIALAG-Q
----DKKAAPDICFNENQKGNSYAYCRQE---NGVNIPCQPKDVKCGRLFCTT---GSAG
-------KKIECKY---NKSP-K-GMVNPGIKCGDGKVC-SN-GE-CVDVETAY------
---
>Ahaetulla_prasina_A0A346CM29
--------------------IILESGNVNDYEIVYPQKVPALPK-GVQNHEQETKYEDTM
QYEFQVNGEPVVLHLERNKGLFAGDYSETHYSPDGREITTNPPVQDHCYYHGYIQNDADS
TAVISTCDGLKGQFK-YQRETYLIEPMK-LSDSEAHAVYKAEYVEKEDETPKICGVTETT
WKSDDPIKKTSHGSITPEEQDRYLGVKKYIEFYVV-VDNL-----MYRNYSRNLTTIRTR
VYEIVNTVNLIYRPLDIHLALIGLEIWSNRDKINVQSASGVTLDLFGEWRETD-LL--PR
QRNDNAQLLTS-IDFDGYTVGLGYV-GTLCVPMYSVAIVQDHSERIDLMASTMAHELGHN
LGINHDTASCN-CAANACVMSPSIASDPLDVFSSCSIQEYQTYLTNQSPQCILNKPLSTD
IVAPAVCGNYFVEVGEECDCGSPEDCQNACCNATTCKLRDGVQCEFGECCEQCRFKGAEA
ECRASAHDCDLAELCTGQSAECPTDLFQTNGHPCENNQGYCYNGACPTLTKQCVAFLG-P
----DTIVGPDSCFDENLKGNFYGYCKR----NGVNIRCQQQDVKCGRLYCTQ---GNLG
-------GCIVMYY---PDTP-ENGIVETGTKCEDGKVC-SN-GE-CVDVETAY------
---
>Ahaetulla_prasina_A0A346CM09
--------------------LILESGNVNDYEVVYPQKVPALPK-GVQNHEQETKYEDTM
QYEFQVNGEPVVLHLEKNKGLFAGDYSETHYSPDGREITTNPQVQDHCYYHGYIQNDADS
TAVISACDGLKGQFK-YQRETYLIEPMK-LSNSEAHAVYKAEYVEKEEETPKICGVTETT
WKSDDPIKKTSHGSITPEEQDRYLDVKKYIEFYVV-VDNA-----MYRNYSRNLTTIRPR
IFEMVNIVNRIYRALNIHVALIGLEIWSNRDKINVQSASGVTLDLFGEWRETD-LL--PR
QRNDNAQLLTS-IDFDGYTVGLGYV-GTLCVPMYSVAIVQDHSERIDLMASTMAHELGHN
LGINHDTASCN-CAANACVMSPSIASDPLDVFSSCSIQEYQTYLTNQSPQCILNKPLSTD
IVAPAVCGNYFVEVGEECDCGSPEDCQNACCNATTCKLRDGVQCEFGECCEQCRFKGAEA
ECRASAHDCDLAELCTGQSAECPTDLFQTNGHPCENNQGYCYNGACPTLTKQCVAFLG-P
----DTIVGPDSCFDENLKGNFYGYCKR----NGVNIRCQQQDVKCGRLYCTQ---GNLG
-------GCIVMYY---PDTP-ENGIVETGTKCEDGKVC-SN-GE-CVDVETAY------
---
>Ahaetulla_prasina_A0A346CM24
--------------------IILESGNVNDYEVVYPQKITALPK-GVQNHEQETKYEDTM
QYEFQVNGEPVVLHLERNKGLFAGDYSETHYSPDGREITTNPQVQDHCYYHGYIQNDADS
TAVISACDGLKGQFK-YQRETYLIEPMK-LSNSEAHAVYKAEYVEKEEETPKICGVTETT
WKSDDPIKKTSHGSITPEEQDRYLDVKKYIEFYVV-VDNA-----MYRNYSRNLTTIRPR
IFEMVNIVNRIYRALNIHVALIGLEIWSNRDKINVQSASGVTLDLFGEWRETD-LL--PR
QRNDNAQLLTS-IDFDGYTVGLGYV-GTLCVPMYSVAIVQDHSERIDLMASTMAHELGHN
LGINHDTASCN-CAANACVMSPSIASDPLDVFSSCSIQEYQTYLTNQSPQCILNKPLSTD
IVAPAVCGNYFVEVGEECDCGSPEDCQNACCNATTCKLRDGVQCEFGECCEQCRFKGAEA
ECRASAHDCDLAELCTGQSAECPTDLFQTNGHPCENNQGYCYNGACPTLTKQCVAFLG-P
----DTIVGPDSCFDENLKGNFYGYCKR----NGVNIRCQQQDVKCGRLYCTQ---GNLG
-------GCIVMYY---PDTP-ENGIVETGTKCEDGKVC-SN-GE-CVDVETAY------
---
>Ahaetulla_prasina_A0A346CM34
--------------------IILESGNVNDYEVVYPQKITALPK-GVQNHEQETKYEDTM
QYEFQVNGEPVVLHLERNKGLFAGDYSETHYSPDGREITTNPQVQDHCYYHGYIQNDADS
TAVISACDGLKGQFK-YQRETYLIEPMK-LSDSEAHAVYKAEYEEKEEETPKICGVTQTT
WESDDPIKKASHGSITSEEQTRYLDAKKYIEFFVV-VDNT-----MYKNYSRNLSTIRTT
VFETVNIVNRIYRPLNIHVALIGLEIWSNRDKINVQSASDVTLALFGEWRETD-LL--PR
QRNDNAQLLTD-IDFDGDTIGLGYT-GSLCMPTYSVAIAQDHSKRMHLMASTMAHELAHN
LGINHDTASCN-CAANACLMSATIASDPLDEFSSCSIQQYQTFLINESPQCILNKPLSTD
IVAPAVCGNYFVEVGEECDCGSPEDCQSACCDAATCKLRDGLQCESGECCEQCRFKSAEE
ECRASKHDCDLAEHCTGQSADCPTDLFQRNGHPCENNQGYCYNGACPTLEKQCIAFFG-N
----DIIVGPDSCFDKNLKGTDYGYCRQE---NGVSIPCQPQDVKCGRLYCTQ---GNSD
-------GCLVMYY---PDTP-EDGMVEPGTKCGDGKIC-SN-GE-CVDV----------
---
>Ahaetulla_prasina_A0A346CM06
--------------------LILESGNVNDYEVVYPQKVPALPK-GVQNHEQETKYEDTM
QYEFHVNGEPVVLHLERNKGLFAGDYSETHYSPDGREITTNPQVQDHCYYHGYIQNDADS
TAVISACDGLKGQFK-YQRETYLIEPMK-LSDSEAHAVYKAEYEEKEEETPKICGVTQTT
WESDDPIKKASHGSITSEEQTRYLDAKKYIEFFVV-VDNT-----MYKNYSRNLSTIRTT
VFETVNIVNRIYRPLNIHVALIGLEIWSNRDKINVQSASDVTLALFGEWRETD-LL--PR
QRNDNAQLLTD-IDFDGDTIGLGYT-GSLCMPTYSVAIAQDHSKRMHLMASTMAHELAHN
LGINHDTASCN-CAANACLMSATIASDPLDEFSSCSIQQYQTFLINESPQCILNKPLSTD
IVAPAVCGNYFVEVGEECDCGSPEDCQSACCDAATCKLRDGLQCESGECCEQCRFKSAEE
ECRASKHDCDLAEHCTGQSADCPTDLFQRNGHPCENNQGYCYNGACPTLEKQCIAFFG-N
----DIIVGPDSCFDKNLKGTDYGYCRQE---NGVSIPCQPQDVKCGRLYCTQ---GNSD
-------GCLVMYY---PDTP-EDGMVEPGTKCGDGKIC-SN-GE-CVDV----------
---
>Ahaetulla_prasina_A0A346CM26
--------------------LILESGNVNDYEVVYPQKVPALPK-GVQNHEQETKYEDTM
QYEFHVNGEPVVLHLERNKGLFAGDYSETHYSPDGREITTNPQVQDHCYYHGYIQNDADS
TAVISACDGLKGQFK-YQRETYLIEPMK-LSDSEAHAVYKAEYVEKEEETPKICGVTETT
WKSDDPIKKASHGSMTPEEQDRYLGVKKYIEFYVV-VDNL-----MYRNYSRNLSTIRTR
VYEIVNTVNLIYRPLDIHLALIGLEIWSNRDKINVQSASGVTLDLFGEWRETD-LL--PR
KRNDNAQLLTR-IDFDGNTVGLGYV-GTLCKPKYSAAIVQDHNERIHIMASTVAHELGHN
LGINHDTASCN-CAANACVMSPTIASDPLDEFSSCSIQEHQTYLINESPQCILNKPLSTD
IVAPAVCGNYFVEVGEECDCGSPEDCQSACCNATTCKLRDGLQCESGECCEQCRFKSSGT
ECRASAHDCDLAELCSGQSAECPTDLFQRNGHPCENNQGYCYNGACPTLEKQCIAFFG-N
----DIIVGPDSCFDKNLKGTDYGYCRQE---NGVSIPCQPQDVKCGRLYCTQ---GNSD
-------GCLVMYY---PDTP-EDGMVEPGTKCGDGKVC-SN-GE-CVDV----------
---
>Ahaetulla_prasina_A0A346CM22
--------------------LILESGNVNDYEVVYPQKVPALPK-GVQNHEQETKYEDTM
QYEFQVNGEPVVLHLERNKGLFAGDYSETHYSPDGREITTNPPVQDHCYYHGYIQNDADS
TAVISTCDGLKGQFK-YQRETYLIEPMK-LSDSEAHAVYKAEYVEKEEETPKICGVTETT
WKSDDPIKKASHGSMTPEEQDRYLGVKKYIEFYVV-VDNL-----MYRNYSRNLSTIRTR
VYEIVNTVNLIYRPLDIHLALIGLEIWSNRDKINVQSASGVTLDLFGEWRETD-LL--PR
QRNDNAQLLTR-IDFDGNTVGLGYV-GTLCKPKHSAAIVQDHNERIHIMASTVAHELGHN
LGINHDRASCN-CAANACVMSPTIASDPLYVFSSCSIQEHQTYLINRRPQCILNKPLNTD
IVAPAVCGNYFVEVGEECDCGSPEDCQNACCNATTCKLRDGLQCESGECCEQCRFKGAEA
ECREAKDDCDLAELCTGQSAECPTDRFQTNGHPCENNEGYCYNGKCPTLAKQCVALFG-N
----DTIVAPDACFDENLQGTYYGYCRQE---NGVNIPCQPQDVKCGRLYCTQ---GNSR
-------DCLLRYF---SRRP-ENGMVETGTKCEDGKVC-SN-GE-CVDVETAY------
---
>Ahaetulla_prasina_A0A346CM11
--------------------IILESGNVNDYEVVYPQKITALPK-GVQNHEQETKYEDTM
QYEFQVNGEPVVLHLERNKGLFAGDYSETHYSPDGREITTNPPVQDHCYYHGYIQNDADS
TAVISTCDGLKGQFK-YQRETYLIEPMK-LSDSEAHAVYKAEYVEKEDETPKICGVTETT
WKSDDPIKKTSHGSITPEEQDRYLGVKKYIEFYVV-VDNL-----MYRNYSRNLTTIRTR
VYEIVNTVNLIYRPLDIHLALIGLEIWSNRDKINVQSASGVTLDLFGEWRETD-LL--PR
QRNDNAQLLTR-IDFDGNTVGLGYV-GTLCKPKHSAAIVQDHNERIHIMASTVAHELGHN
LGINHDRASCN-CAANACVMSPTIASDPLYVFSSCSIQEHQTYLINRRPQCILNKPLNTD
IVAPAVCGNYFVEVGEECDCGSPEDCQNACCNATTCKLRDGLQCESGECCEQCRFKGAEA
ECREAKDDCDLAELCTGQSAECPTDRFQTNGHPCENNEGYCYNGKCPTLAKQCVALFG-N
----DTIVAPDACFDENLQGTYYGYCRQE---NGVNIPCQPQDVKCGRLYCTQ---GNSR
-------DCLLRYF---SRRP-ENGMVETGTKCEDGKVC-SN-GE-CVDVETAY------
---
>Spilotes_sulphureus_A0A346CIB8
--------------------IILESGNVNDYEVVYPQKVLALPK-GVQNPKQETKYEDTM
QYEFQVNGEPVVLHLERNKGLFSEDYSETHYSPDGREITTSPPVQDHCYYHGYIQNDADS
TAVISACNGLKGHFK-HQGATYLIEPLK-LSNSEAHAVYKAENVEKEDETPKTCGVTQTT
WESDELIEKRSTIIVTP-EQNKYLKAPKYLELFIV-VDNV-----MYRKYTGNLTAIRTR
VYGIVNEVNVMFRVLNIHVALIRLDIWSNKDKIKVQSAANVTLDLFGKWRETD-LLANPD
RSNDNAQLLTG-INFNGPTVGLAYM-SNLCKPDHSVGIVQDHSKITSLVASVMAHELGHN
LGIDHDTASCN-CPAKACIMSATQGFEPSYQFSSCSYEQNLRFFINERPQCILNKPLITD
IVAPAVCGNYFVEVGEECDCGSPQSCQSDCCNATTCKLQPGAQCDADECCQQCRFKGAGE
VCRGAKDDCDFPEHCTGQSAECPTDLFQRNGEPCQNNQGYCYNGTCPILTNQCIAVMG-P
----DEMGAPDKCFKENQKINGVGFCRQE---NGVNIPCDPQDVKCGRLFCIS---RSGG
-------KGISCRY---SNSP-K-GVVDPGTKCGDRMVC-MN-RH-CVNVQTAY------
---
>Boiga_nigriceps_SVMP_03
--------------------IILESGNVNDYEVVYPQKVPALPR-GVQNPEQETMYEDTM
QYEFQVNGEPVVLHLERNKGLFSKDYTETHYSPDGTEITISPPVQDHCYYHGYVQNDADS
MAVISACDGLKGHFK-HQGETYLIEPLK-LSESEAHAVYKAENVEKEDETPKTCGVTQTT
WESDEPMEKSSQLVVTP-EQVRYLDAKKYIEYYLV-VDNR-----MYRKYSSNLTAIRTR
AYEMVNILNVIFRVLDIHIAIIGLEIWSEQDKINVQSAANVTLDLFGRWRETD-LL--PR
KRNDNAQLLTG-IDFNGPTIGYGYV-GSLCQSKRSVAIVQDHNPRTDLVASTMAHELGHN
LGINHDTASCH-CSANRCIMSAVLYSEAPNQFSSCSIQQYRRYLINSRPQCILNKPSITD
IVAPAVCGNYFVEAGEECDCGSPQNCQSACCNATTCKMQPGVQCDSGECCERCRIKGAGV
ECRAAKDDCDLAEHCTGRSAECPTDLFRRNGQPCQNNQGYCYNGKCPTLTKQCRDVFG-T
----DKTVAPDRCFQNNKLGNDIGHCRQE---NGVNIPCDPQDIKCGRIFCIP---HSGG
-------LC--TYI---SSTE---GMVEPGTKCGDGKVC-IN-RH-CVNVQTAY------
---
>Boiga_nigriceps_SVMP_01
--------------------IILESGNVNDYEVVYPQKVPALPR-GVQNPEQETMYEDTM
QYEFQVNGEPVVLHLERNKGLFSKDYTETHYSPDGTEITISPPVQDHCYYHGYVQNDADS
MAVISACDGLKGHFK-HQGETYLIEPLK-LSESEAHAVYKAENVEKEDETPKTCGVTQTT
WESDEPMEKSSQLVVTP-EQVRYLDAKKYIEYYLV-VDNR-----MYRKYSSNLTAIRTR
AYEMVNILNVIFRVLDIHIAIIGLEIWSEQDKINVQSAANVTLDLFGRWRETD-LL--PR
KRNDNAQLLTG-IDFNGPTIGYGYV-GSLCQSKRSVAIVQDHNPRTDLVASTMAHELGHN
LGINHDTASCH-CSANRCIMSAVLYSEAPNQFSSCSIQQYRRYLINSRPQCILNKPSITD
IVAPAVCGNYFVEAGEECDCGSPQDCQSICCNATTCKMQPGVQCDSGECCEQCRFKGADT
ECRGAEDDCDLAEHCTGQSAECPTDLSQRNGHPCQNDSGYCYNGKCPTLTNQCVGLWG-P
----DKTVAPDSCFDNNLAGNYFGYCRQE---NGVNIPCDPQDVKCGRLYCKT---ENAM
-------TCLRRLV---SDSP-DYGMVEPGTKCGDGKVC-IN-RH-CVNVQTAY------
---
>Boiga_irregularis_A0A2Z4N9T6
--------------------IILESGNVNDYEVVYPQKVPALPK-GVRNPEQETMYEDTM
QYEFQVNGEPVVLHLERNKGLFSKDYTETHYSPDGTEITISPPVQDHCYYHGYVQNDADS
MAVISACDGLKGHFK-HQGETYLIEPLK-LSESEAHAVYKAENVEKEDETTKTCGVTQTT
WESDEPMEKSSQLVVTP-EQVRHLDAKKYIEYYLV-VDNR-----MYRKYSSNLTAIRTR
AYEMVNILNVIFRVLDIHIAIIGLEIWSEQDKINVQSAANVTLDLFGRWRETD-LL--PR
KRNDNAQLLTG-IDFNGPTIGYGYV-GSLCQLKRSVAIVQDHNPRTDLVASTMAHELGHN
LGINHDTASCH-CSANRCIMSAVLYSEAPNQFSSCSIQQYRRYLINSRPQCILNKPLITD
IVAPAVCGNYFVEAGEECDCGSPQDCQSICCNATTCKMQPGVQCDSGECCEQCRFKGADT
ECRGAKDDCDLAEHCTGQSAECPTDLSQRNGHPCQNDSGYCYNGKCPTLTNQCVGLWG-P
----DKTVAPDSCFDNNLAGNYFGYCRQE---NGVNIPCDPQDVKCGRLYCKT---ENAM
-------TCLRRLV---SDSP-DYGMVEPGTKCGDGKVC-IN-RH-CVNVQTAY------
---
>Boiga_irregularis_A0A2Z4N9S2
--------------------IILESGNVNDYEVVYPQKVPALPK-GVRNPEQETTYEDTM
QYEFQVNGEPVVLHLERNKGLFSEDYSETHYSPDGREITTSPPVQDHCYYHGYVQNDADS
TAVISACDGLKGHFK-HQGETYLIEPLK-LSESEAHAVYKAENVEKEDETTKTCGVTQTT
WESDEPMEKSSQLVVTP-EQVRHLDAKKYIEYYLV-VDNR-----MYRKYSSNLTAIRTR
AYEMVNILNVIFRVLDIHIAIIGLEIWSEQDKINVQSAANVTLDLFGRWRETD-LL--PR
KRNDNAQLLTG-IDFNGPTIGYGYV-GSLCQLKRSVAIVQDHNPRTDLVASTMAHELGHN
LGINHDTASCH-CSANRCIMSAVLYSEAPNQFSSCSIQQYRRYLINSRPQCILNKPLITD
IVAPAVCGNYFVEAGEECDCGSPQDCQSICCNATTCKMQPGVQCDSGECCEQCRFKGADT
ECRGAKDDCDLAEHCTGQSAECPTDLSQRNGHPCQNDSGYCYNGKCPTLTNQCVGLWG-P
----DKTVAPDSCFDNNLAGNYFGYCRQE---NGVNIPCDPQDVKCGRLYCKT---ENAM
-------TCLRRLV---SDSP-DYGMVEPGTKCGDGKVC-IN-RH-CVNVQTAY------
---
>Boiga_irregularis_Sulawesi_SVMP_00
--------------------IILESGNVNDYEVVYPQKVPALPK-GVRNPEQETMYEDTM
QYEFQVNGEPVVLHLERNKGLFSKDYTETHYSPDGTEITISPPVQDHCYYHGYVQNDADS
MAVISACDGLKGHFK-HQGETYLIEPLK-LSESEAHAVYKAENVEKEDETPKTCGVTQTT
WESDEPMEKSSQIMVTP-EQDKYLRTPKYIELLVV-ADNV-----MYRKYTGNLTAVKTR
IYGIVNNVNMMLRVFHIHLALMRVEIWSKKDKINVQSAADVTLDLFGKWREDD-LLANPH
RSNDNAQLLTG-INLNGQTVGLGYV-GSLCQSKLSVAIVQDHSKTESFVASTMAHELGHN
LGINHDTASCH-CSANRCIMSAVLYSEAPNQFSSCSIQQYRRYLINSRPQCILNKPLITD
IVAPAVCGNYFVEAGEECDCGSPQDCQNICCNATTCKMQPGVQCDSGECCEQCRFKGADT
ECRGAKDDCDLAEHCTGQSAECPTDLSQRNGHPCQNDSGYCYNGKCPTLTNQCVGLWG-P
----DKTVAPDSCFDNNLAGNYFGYCRQE---NGVNIPCDPQDVKCGRLYCKT---ENAM
-------TCLRRLV---SDSP-DYGMVEPGTKCGDGKVC-IN-RH-CVNVQTAY------
---
>Boiga_irregularis_A0A2Z4NA15
--------------------IILESGNVNDYEVVYPQKVPALPK-GVRNPEQETMYEDTM
QYEFQVNGEPVVLHLERNKGLFSKDYTETHYSPDGTEITISPPVQDHCYYHGYVQNDADS
MAVISACDGLKGHFK-HQGETYLIEPLK-LSESEAHAIYKAENVEKEDETPKTCGVTQTT
WESDEPMEKSSQITVTP-EQDKYLRTPKYIELLVV-ADNV-----MYRKYTGNLTAVKTR
IYGIVNNVNVMLRVFHIHLALMRVEIWSKKDKINVQSAANVTLDLFGKWREDD-LLANPH
RSNDNAQLLTG-INLNGQTVGLGYV-GSLCQSKLSVAIVQDHSKTESFVASTMAHELGHN
LGINHDTTSCA-CPANSCIMSAILGTQPPYQFSSCSYEQHLKFFTDKHPQCIFNKPSITD
IVAPPVCGNYFVETGEECDCGSPQNCQSACCNPTTCKMQPGVQCDSGECCERCRIKGAGV
ECRAAKDDCDLAEHCTGQSAECPTDLSQRNGHPCQNNQGYCYNGKCPTLTKQCSDVFG-T
----DKTVAPDRCFRNNQLGNDIGHCRQE---NGVNIPCDPQDVKCGRLYCKT---ENAM
-------TCLRRLV---SDSP-DYGMVEPGTKCGDGKVC-IN-RH-CVNVQTAY------
---
>Boiga_irregularis_Sulawesi_SVMP_01
--------------------IILESGNVNDYEVVYPQKVPALPK-GVRNPEQETMYEDTM
QYEFQVNGEPVVLHLERNKGLFSKDYTETHYSPDGTEITISPPVQDHCYYHGYVQNDADS
MAVISACDGLKGHFK-HQGETYLIEPLK-LSESEAHAVYKAENVEKEDETPKTCGVTQTT
WESDEPMEKSSQIMVTP-EQDKYLRTPKYIELLVV-ADNV-----MYRKYTGNLTAVKTR
IYGIVNNVNMMLRVFHIHLALMRVEIWSKKDKINVQSAADVTLDLFGKWREDD-LLANPH
RSNDNAQLLTG-INLNGQTVGLGYV-GSLCQSKLSVAIVQDHSKTESFVASTMAHELGHN
LGINHDRTSCA-CPANSCIMSAILGTQPPYQFSSCSYEQHLKFFTDKHPQCIFNKPSITD
IVAPPVCGNYFVETGEECDCGSPQNCQSACCNATTCKMQPGVQCDSGECCERCRIKGAGV
ECRAAKDDCDLAEHCTGQSAECPTDLFRRNGQPCQNNQGYCYNGTCPTLTKQCSDVFG-T
----DKTVAPDSCFDYNKLGNDIGHCRHE---NDVNFPCDPQDIKCGGIFCVP---HSGG
-------LC--TYV---GSTG---GRVGPGTKCGDGKVC-IN-RH-CVNVQTAY------
---
>Boiga_nigriceps_SVMP_02
--------------------IILESGNVNDYEVVYPQKVPALPR-GVQNPEQETMYEDTM
QYEFQVNGEPVVLHLERNKGLFSKDYTETHYSPDGTEITISPPVQDHCYYHGYVQNDADS
MAVISACDGLKGHFK-HQGETYLIEPLK-LSESEAHAVYKAENVEKEDETPKTCGVTQTT
WESDEPMEKSSQIMVTP-EQDKYLRTPKYIELLVV-ADNV-----MYRKYTGNLTAVKTR
IYGIVNNVNVMLRVFHIHLALMRVEIWSKKDKINVQSAANVTLDLFGKWREDD-LLANPH
RSNDNAQLLTG-INLNGQTVGLGYV-GSLCQSKLSVAIVQDHSKTESFVASTMAHELGHN
LGINHDTTSCA-CPANSCIMSATLGTQPPYQFSSCSYEQHLKFFTDKHPQCIFNKPLITD
IVAPPVCGNYFVETGEECDCGSPQNCQSACCNATTCKMQPGVQCDSGECCERCRIKGAGV
ECRAAKDDCDLAEHCTGRSAECPTDLFRRNGQPCQNNQGYCYNGKCPTLTKQCRDVFG-T
----DKTVAPDRCFQNNKLGNDIGHCRQE---NGVNIPCDPQDIKCGRIFCIP---HSGG
-------LC--TYI---SSTE---GMVEPGTKCGDGKVC-IN-RH-CVNVQTAY------
---
>Boiga_irregularis_Brisbane_SVMP_01
--------------------IILESGNVNDYEVVYPQKVPALPK-GVRNPEQETMYEDTM
QYEFQVNGEPVVLHLERNKGLFSKDYTETHYSPDGTEITISPPVQDHCYYHGYVQNDADS
MAVISACDGLKGHFK-HQGETYLIEPLK-LSESEAHAIYKAENVEKEDETPKTCGVTQTT
WESDEPMEKSSQIMVTP-EQDKYLRTPKYIELLVV-ADNV-----MYRKYTGNLTAVKTR
IYGIVNNVNVMLRVFHIHLALMRVEIWSKKDKINVQSAANVTLDLFGKWREDD-LLANPH
RSNDNAQLLTG-INLNGQTVGLGYV-GSLCQSKLSVAIVQDHSKTESFVASTMAHELGHN
LGINHDTTSCA-CPANSCIMSAILGTQPPYQFSSCSYEQHLKFFTDKHPQCIFNKPSITD
IVAPPVCGNYFVETGEECDCGSPQNCQSACCNAATCKMQPGVQCDSGECCEQCRIKGAGV
ECRAAKDDCDLAEHCTGQSAECPTDLFQRNGQPCQNNQGYCYNGKCPTLTKQCSDVFG-T
----DKTVAPDRCFKNNQLGNDIGHCRQE---NGVNIPCDPQDIKCGRIFCIP---HSGG
-------LC--TYI---SSTE---GMVEPGTKCGDGKVC-IN-RH-CVNVQTAY------
---
>Boiga_irregularis_Brisbane_SVMP_00
--------------------IILESGNVNDYEVVYPQKVPALPK-GVRNPEQETMYEDTM
QYEFQVNGEPVVLHLERNKGLFSKDYTETHYSPDGTEITISPPVQDHCYYHGYVQNDADS
MAVISACDGLKGHFK-HQGETYLIEPLK-LSESEAHAIYKAENVEKEDETPKTCGVTQTT
WESDEPMEKSSQIMVTP-EQDKYLRTPKYIELLVV-ADNV-----MYRKYTGNLTAVKTR
IYGIVNNVNVMLRVFHIHLALMRVEIWSKKDKINVQSAANVTLDLFGKWREDD-LLANPH
RSNDNAQLLTG-INLNGQTVGLGYV-GSLCQSKLSVAIVQDHSKTESFVASTMAHELGHN
LGINHDTTSCA-CPANSCIMSAILGTQPPYQFSSCSYEQHLKFFTDKHPQCIFNKPSITD
IVAPPVCGNYFVETGEECDCGSPQNCQSACCNAATCKMQPGVQCDSGECCEQCRIKGAGV
ECRAAKDDCDLAEHCTGQSAECPTDLFRRNGQPCQNNQGYCYNGKCPTLTKQCSDVFG-T
----DKTVAPDRCFKNNQLGNDIGHCRQE---NGVNIPCDPQDIKCGRIFCIP---HSGG
-------LC--TYI---SSTE---GMVEPGTKCGDGKVC-IN-RH-CVNVQTAY------
---
>Boiga_dendrophila_dendrophila_SVMP_05
--------------------IILESGNVNDYEVVYPRKVPALPK-GVQNPEQETMYEDTM
QYEFQVNGEPVVLHLERNKGLFSEDYSETHYSPDGTEITTSPPVQDHCYYHGYTQNDADS
TAVISACDGLKGHFK-HQGETYLIEPLK-LSEREAHTVYKAENVEKEDETPKTCGVTHTT
WESDEPMEKSSQLVVTP-EQERYLDAKKYIEYYLV-VDNR-----MYRKYTGNLTAIRRR
AYEMVNILNVIFRVLDIYIAIIGLEIWSDQDKITVKPVSNVTLDLFGRWRETD-LL--PR
KRNDNAQLLTG-IDFNGQTIGRAYV-GSLCQSDRSVAVVQDHSPRTDLVASTMAHELGHN
LGINHDETSCN-CSPNRCIMNAVLGDEPPNQFSSCSIQEYRSYLINSRPQCILNKPLITD
IVAPAVCGNDFVEVGEECDCGSPQDCQSACCNATTCKLRPGVQCEFGECCEQCRFKGAEA
ECRASKDDCDSAEHCTGQSAECPTDVSQRNGHPCQNDSGYCYNGKCPTLTKQCMDVMG-T
----DKKEAPDSCFENNKLGNDIGYCRKK---NGRNIPCDAQDTKCGRLFCIP---HSGG
-------TCT---Y---TNSP-G-GMVEPGTKCDNGKVC-KD-TH-CVNVRKAY------
---
>Boiga_dendrophila_dendrophila_SVMP_00
--------------------IILESGNVNDYEVVYPRKVPALPK-GVQNPEQETMYEDTM
QYEFQVNGEPVVLHLERNKGLFSEDYSETHYSPDGTEITTSPPVQDHCYYHGYTQNDADS
TAVISACDGLKGHFK-HQGETYLIEPLK-LSEREAHTVYKAENVEKEDETPKTCGVTHTT
WESDEPMEKSSQLVVTP-EQERYLDAKKYIEYYLV-VDNR-----MYRKYTGNLTAIRRR
AYEMVNILNVIFRVLDIYIAIIGLEIWSDQDKITVKPVSNVTLDLFGRWRETD-LL--PR
KRNDNAQLLTG-IDFNGQTIGRAYV-GSLCQSDRSVAVVQDHSPRTDLVASTMAHELGHN
LGINHDETSCN-CSPNRCIMNAVLGDEPPNQFSSCSIQEYRSYLINSRPQCILNKPLITD
IVAPAVCGNDFVEVGEECDCGSPQDCQSACCNATTCKLRPGVQCEFGECCEQCRFKGAEA
ECRASKDDCDSAEHCTGQSAECPTDVSQRNGHPCQNDSGYCYNGKCPTLTNQCVGLWG-P
----DNKVAQDSCFDTNALGNYFGYCRQE---NGVNIPCDAQDVKCGRLYCKA---ENSK
-------VCLAKFY---SDTP-DYGMVEPGTKCGDGMVC-MD-GH-CVNVQTAY------
---
>Boiga_dendrophila_dendrophila_SVMP_08
--------------------IILESGNVNDYEVVYPRKVPALPK-GVQNPEQETMYEDTM
QYEFQVNGEPVVLHLERNKGLFSEDYSETHYSPDGTEITTSPPVQDHCYYHGYTQNDADS
TAVISACDGLKGHFK-HQGETYLIEPLK-LSEREAHTVYKAENVEKEDETPKTCGVTHTT
WESDEPMEKSSQLVVTP-EQERYLDAKKYIEYYLV-VDNR-----MYRKYTGNLTAIRRR
AYEMVNILNVIFRVLDIYIAIIGLEIWSDQDKITVKPVSNVTLDLFGRWRETD-LL--PR
KRNDNAQLLTG-IDFNGQTIGRAYV-GSLCQSDRSVAVVQDHSPRTDLVASTMAHELGHN
LGINHDETSCN-CSPNRCIMNAVLGDEPPNQFSSCSIQEYRSYLINSRPQCILNKPLITD
IVAPAVCGNDFVEVGEECDCGSPQDCQSACCNATTCKLRPGVQCEFGECCEQCRFKGAEA
ECRASKDDCDSAEHCTGQSAECPTDVSQRNGHPCQNDSGYCYNGKCPTLTNQCVGRWG-P
----DKTVAPDSCFENNLSGNEFGYCRKE---NGVNIRCDPQDVKCGRLFCTV---GDTM
-------ACLLTYF---ENTP-NVGMVEPGTKCEDGKVC-MD-GH-CVNVQTAY------
---
>Boiga_dendrophila_gemmicincta_SVMP_00
--------------------IILESGNVNDYEVVYPRKVPALPK-GVQNPEQETMYEDTM
QYEFQVNGEPVVLHLERNKGLFSEDYTETHYSPDGTEITISPPVQDHCYYHGYTQNDADS
TAVISACDGLKGHFQ-HQGETYLIEPLK-LSDSEAHAVYKAENVEKEDETPKTCGVTQTT
WESDEPMEKSSQLVVTP-EQLKYLRTPKYIELLVV-ADNV-----MYRKYTGNLTAVKTR
IYGIVNGVNVRLRVFHIHVALMRIEIWSNTDKIIVQSAANETLDLFGKWREAD-LLANPR
RSNDNAQLLTG-INLNGQTVGLGYE-GTLCKSDHSVAIVQDHSKTESFVASTMAHELGHN
LGMEHDSTSCD-CPDNSCIMSATLGTQPPYQFSSCSYEQHLKFFTDKHPQCIFNKPSIRD
IVAPPICGNYFVERGEECDCGSPQNCQSACCDPATCKLRPGVQCDSEECCEQCRIKKAGV
ECRAAKDDCDLAEHCTGRSAECPMDRFQRNGQPCQNNEGYCYNGKCPTLTKQCMDVMG-T
----DKKEAPDSCFENNKLGNDIGYCRKK---NGRNIPCGPQDTKCGRLFCIP---HSGG
-------TCT---Y---TNSP-G-GMVEPGTKCDNGKVC-KD-TH-CVNVQKAY------
---
>Boiga_dendrophila_dendrophila_SVMP_02
--------------------IILESGNVNDYEVVYPRKVPALPK-GVQNPEQETMYEDTM
QYEFQVNGEPVVLHLERNKGLFSEDYTETHYSPDGTEITISPPVQDHCYYHGYTQNDADS
TAVISACDGLKGHFK-HQGETYLIEPLK-LSDSEAHAVYKAENVEKEDETPKTCGVTQTT
WESDEPMEKSSQLVVTP-EQLKYLKTPKYIELLVV-ADNV-----MYRKYTGNLTAVKTR
IYGIVNGVNVRLRVFHIHVALMRIEIWSNTDKIIVQSAANETLDLFGKWREAD-LLANPR
RSNDNAQLLTG-INLNGQTVGLGYE-GTLCKSDHSVAIVQDHSKTESFVASTMAHELGHN
LGINHDETSCN-CSPNRCIMNAVLGDEPPNQFSSCSIQEYRSYLINSRPQCILNKPLITD
IVAPAVCGNDFVEVGEECDCGSPQDCQSACCNATTCKLRPGVQCEFGECCEQCRFKGAEA
ECRASKDDCDSAEHCTGQSAECPTDVSQRNGHPCQNDSGYCYNGKCPTLTKQCMDVMG-T
----DKKEAPDSCFENNKLGNDIGYCRKK---NGRNIPCDAQDTKCGRLFCIP---HSGG
-------TCT---Y---TNSP-G-GMVEPGTKCDNGKVC-KD-TH-CVNVRKAY------
---
>Boiga_dendrophila_dendrophila_SVMP_03
--------------------IILESGNVNDYEVVYPRKVPALPK-GVQNPEQETMYEDTM
QYEFQVNGEPVVLHLERNKGLFSEDYTETHYSPDGTEITISPPVQDHCYYHGYTQNDADS
TAVISACDGLKGHFK-HQGETYLIEPLK-LSDSEAHAVYKAENVEKEDETPKTCGVTQTT
WESDEPMEKSSQLVVTP-EQLKYLKTPKYIELLVV-ADNV-----MYRKYTGNLTAVKTR
IYGIVNGVNVRLRVFHIHVALMRIEIWSNTDKIIVQSAANETLDLFGKWREAD-LLANPR
RSNDNAQLLTG-INLNGQTVGLGYE-GTLCKSDHSVAIVQDHSKTESFVASTMAHELGHN
LGINHDETSCN-CSPNRCIMNAVLGDEPPNQFSSCSIQEYRSYLINSRPQCILNKPLITD
IVAPAVCGNDFVEVGEECDCGSPQDCQNACCNATTCKLRPVVPCKFGECCEQCRFKGAEA
ECRASKDDCDSAEHCTGQSAECPTDVSQRNGHPCQNDSGYCYNGKCPTLTKQCMDVMG-T
----DKKEAPDSCFENNKLGNDIGYCRKK---NGRNIPCDAQDTKCGRLFCIP---HSGG
-------TCT---Y---TNSP-G-GMVEPGTKCDNGKVC-KD-TH-CVNVRKAY------
---
>Boiga_dendrophila_dendrophila_SVMP_07
--------------------IILESGNVNDYEVVYPRKVPALPK-GVQNPEQETMYEDTM
QYEFQVNGEPVVLHLERNKGLFSEDYTETHYSPDGTEITISPPVQDHCYYHGYTQNDADS
TAVISACDGLKGHFK-HQGETYLIEPLK-LSDSEAHAVYKAENVEKEDETPKTCGVTQTT
WESDEPMEKSSQLVVTP-EQLKYLKTPKYIELLVV-ADNV-----MYRKYTGNLTAVKTR
IYGIVNGVNVRLRVFHIHVALMRIEIWSNTDKIIVQSAANETLDLFGKWREAD-LLANPR
RSNDNAQLLTG-INLNGQTVGLGYE-GTLCKSDHSVAIVQDHSKTESFVASTMAHELGHN
LGINHDETSCN-CSPNRCIMNAVLGDEPPNQFSSCSIQEYRSYLINSRPQCILNKPLITD
IVAPAVCGNDFVEVGEECDCGSPQDCQSACCNATTCKLRPGVQCEFGECCEQCRFKGAEA
ECRASKDDCDSAEHCTGQSAECPTDVSQRNGHPCQNDSGYCYNGKCPTLTNQCVGRWG-P
----DKTVAPDSCFENNLSGNEFGYCRKE---NGVNIRCDPQDVKCGRLFCTV---GDTM
-------ACLLTYF---ENTP-NVGMVEPGTKCEDGKVC-MD-GH-CVNVQTAY------
---
>Boiga_dendrophila_dendrophila_SVMP_06
--------------------IILESGNVNDYEVVYPRKVPALPK-GVQNPEQETMYEDTM
QYEFQVNGEPVVLHLERNKGLFSEDYTETHYSPDGTEITISPPVQDHCYYHGYTQNDADS
TAVISACDGLKGHFK-HQGETYLIEPLK-LSDSEAHAVYKAENVEKEDETPKTCGVTQTT
WESDEPMEKSSQLVVTP-EQLKYLKTPKYIELLVV-ADNV-----MYRKYTGNLTAVKTR
IYGIVNGVNVRLRVFHIHVALMRIEIWSNTDKIIVQSAANETLDLFGKWREAD-LLANPR
RSNDNAQLLTG-INLNGQTVGLGYE-GTLCKSDHSVAIVQDHSKTESFVASTMAHELGHN
LGINHDETSCN-CSPNRCIMNAVLGDEPPNQFSSCSIQEYRSYLINSRPQCILNKPLITD
IVAPAVCGNDFVEVGEECDCGSPQDCQNACCNATTCKLRPVVPCKFGECCEQCRFKGAEA
ECRASKDDCDSAEHCTGQSAECPTDVSQRNGHPCQNDSGYCYNGKCPTLTNQCVGRWG-P
----DKTVAPDSCFENNLSGNEFGYCRKE---NGVNIRCDPQDVKCGRLFCTV---GDTM
-------ACLLTYF---ENTP-NVGMVEPGTKCEDGKVC-MD-GH-CVNVQTAY------
---
>Boiga_dendrophila_dendrophila_SVMP_01
--------------------IILESGNVNDYEVVYPRKVPALPK-GVQNPEQETMYEDTM
QYEFQVNGEPVVLHLERNKGLFSEDYTETHYSPDGTEITISPPVQDHCYYHGYTQNDADS
TAVISACDGLKGHFK-HQGETYLIEPLK-LSDSEAHAVYKAENVEKEDETPKTCGVTQTT
WESDEPMEKSSQLVVTP-EQLKYLKTPKYIELLVV-ADNV-----MYRKYTGNLTAVKTR
IYGIVNGVNVRLRVFHIHVALMRIEIWSNTDKIIVQSAANETLDLFGKWREAD-LLANPR
RSNDNAQLLTG-INLNGQTVGLGYE-GTLCKSDHSVAIVQDHSKTESFVASTMAHELGHN
LGINHDETSCN-CSPNRCIMNAVLGDEPPNQFSSCSIQEYRSYLINSRPQCILNKPLITD
IVAPAVCGNDFVEVGEECDCGSPQDCQNACCNATTCKLRPVVPCKFGECCEQCRFKGAEA
ECRASKDDCDSAEHCTGQSAECPTDVSQRNGHPCQNDSGYCYNGKCPTLTNQCVGLWG-P
----DNKVAQDSCFDTNALGNYFGYCRQE---NGVNIPCDAQDVKCGRLYCKA---ENSK
-------VCLAKFY---SDTP-DYGMVEPGTKCGDGMVC-MD-GH-CVNVQTAY------
---
>Boiga_dendrophila_dendrophila_SVMP_04
--------------------IILESGNVNDYEVVYPRKVPALPK-GVQNPEQETMYEDTM
QYEFQVNGEPVVLHLERNKGLFSEDYTETHYSPDGTEITISPPVQDHCYYHGYTQNDADS
TAVISACDGLKGHFK-HQGETYLIEPLK-LSDSEAHAVYKAENVEKEDETPKTCGVTQTT
WESDEPMEKSSQLVVTP-EQLKYLKTPKYIELLVV-ADNV-----MYRKYTGNLTAVKTR
IYGIVNGVNVRLRVFHIHVALMRIEIWSNTDKIIVQSAANETLDLFGKWREAD-LLANPR
RSNDNAQLLTG-INLNGQTVGLGYE-GTLCKSDHSVAIVQDHSKTESFVASTMAHELGHN
LGINHDETSCN-CSPNRCIMNAVLGDEPPNQFSSCSIQEYRSYLINSRPQCILNKPLITD
IVAPAVCGNDFVEVGEECDCGSPQDCQSACCNATTCKLRPGVQCEFGECCEQCRFKGAEA
ECRASKDDCDSAEHCTGQSAECPTDVSQRNGHPCQNDSGYCYNGKCPTLTNQCVGLWG-P
----DNKVAQDSCFDTNALGNYFGYCRQE---NGVNIPCDAQDVKCGRLYCKA---ENSK
-------VCLAKFY---SDTP-DYGMVEPGTKCGDGMVC-MD-GH-CVNVQTAY------
---
